# Supplementary material for: Genome-Wide Analysis of Simple Sequence Repeats and Efficient Development of Polymorphic SSR Markers Based on Whole Genome Re-Sequencing of Multiple Isolates of the Wheat Stripe Rust Fungus
Source: PLoS One. 2015 Jun 12;10(6):e0130362. doi: 10.1371/journal.pone.0130362 (PMC4467034; doi:10.1371/journal.pone.0130362)
Supplement: S1 Table — (XLSX) [file pone.0130362.s006.xlsx]

## Sheet: AdditionalTable1
Repeats	Repeat number for each repeat type																																					Total	Average repeat number	Average repeat length(bp)
	4	5	6	7	8	9	10	11	12	13	14	15	16	17	18	19	20	21	22	23	24	25	26	27	28	29	30	31	32	33	34	35	36	37	38	39	40
AC/GT	-	-	-	118	34	14	4	5				1							1																			177	7.66102	15.322
AG/CT	-	-	-	706	372	216	88	29	26	19	18	7	8	2	6	5	4	2	2	3	1	1	1	2	1				1		1	1					1	1523	8.45371	16.9074
AT/AT	-	-	-	248	149	71	44	17	8	5	1	1	1	1																								546	8.08974	16.1795
AAC/GTT	-	-	168	60	27	12	8	7	3	2	1	2				1																						291	6.98969	20.9691
AAG/CTT	-	-	188	59	34	9	4	6	3	1		3		1			1	1					1						1									312	7.08333	21.25
AAT/ATT	-	-	84	17	8	3	1					1																										114	6.48246	19.4474
ACC/GGT	-	-	79	29	9	1	2		1																													121	6.52893	19.5868
ACG/CGT	-	-	16	5	3	1			1																													26	6.76923	20.3077
ACT/AGT	-	-	60	21	17		3	2				1																										104	6.82692	20.4808
AGC/CTG	-	-	38	21	11	6		1		1																												78	6.9359	20.8077
AGG/CCT	-	-	64	16	10	1	1	2	2		1																											97	6.75258	20.2577
ATC/ATG	-	-	227	95	37	20	12	4	3	1	3			1	1																							404	6.91337	20.7401
CCG/CGG	-	-	1	1																																		2	6.5	19.5
AAAC/GTTT	-	25	9	4																																		38	5.44737	21.7895
AAAG/CTTT	-	25	10	3	4	3	2	1								1		1			1																	51	7.05882	28.2353
AAAT/ATTT	-	49	1	3	2																																	55	5.23636	20.9455
AACC/GGTT	-		1	2																																		3	6.66667	26.6667
AACG/CGTT	-	2	3	1	1	1																																8	6.5	26
AACT/AGTT	-	1																																				1	5	20
AAGG/CCTT	-	7							2																													9	6.55556	26.2222
AAGT/ACTT	-	4																																				4	5	20
AATC/ATTG	-	16	3				1																															20	5.4	21.6
AATG/ATTC	-	7	2											1																								10	6.4	25.6
AATT/AATT	-	1																																				1	5	20
ACAG/CTGT	-	11																																				11	5	20
ACAT/ATGT	-	5	8	1																																		14	5.71429	22.8571
ACGG/CCGT	-	3	1																																			4	5.25	21
ACTC/AGTG	-	2	2				1																															5	6.4	25.6
ACTG/AGTC	-	3		2																																		5	5.8	23.2
AGAT/ATCT	-	4	1	1																																		6	5.5	22
AGCC/CTGG	-	2	2																																			4	5.5	22
AGGG/CCCT	-	3																																				3	5	20
ATCC/ATGG	-	7																																				7	5	20
ATCG/ATCG	-	2																																				2	5	20
ATGC/ATGC	-	1																																				1	5	20
AAAAC/GTTTT	44	14	6	3																1																		68	4.79412	23.9706
AAAAG/CTTTT	38	7	2		2		1		1	1							1																					53	5.09434	25.4717
AAAAT/ATTTT	35	5	4																																			44	4.29545	21.4773
AAACC/GGTTT	14	2	1																																			17	4.23529	21.1765
AAACG/CGTTT	1																																					1	4	20
AAACT/AGTTT	1	1	2																																			4	5.25	26.25
AAAGG/CCTTT	10	5	1																																			16	4.4375	22.1875
AAAGT/ACTTT		2																																				2	5	25
AAATC/ATTTG	6	1	2																																			9	4.55556	22.7778
AAATG/ATTTC	4																																					4	4	20
AAATT/AATTT	1	2																																				3	4.66667	23.3333
AACAC/GTGTT	4	10	2																																			16	4.875	24.375
AACAG/CTGTT		2	1																																			3	5.33333	26.6667
AACAT/ATGTT	3																																					3	4	20
AACCC/GGGTT	9																																					9	4	20
AACGG/CCGTT	2																																					2	4	20
AACGT/ACGTT				1																																		1	7	35
AAGAG/CTCTT	8					1																																9	4.55556	22.7778
AAGAT/ATCTT	2																																					2	4	20
AAGCC/CTTGG	1																																					1	4	20
AAGCG/CGCTT	1																																					1	4	20
AAGGG/CCCTT	4	2																																				6	4.33333	21.6667
AATAC/ATTGT	19	2	1			1																																23	4.3913	21.9565
AATAG/ATTCT	1		1																																			2	5	25
AATAT/ATATT	3																																					3	4	20
AATCC/ATTGG	4																																					4	4	20
AATCG/ATTCG	7	1																																				8	4.125	20.625
AATCT/AGATT	2																																					2	4	20
AATGG/ATTCC		1																																				1	5	25
AATGT/ACATT	1																																					1	4	20
AATTC/AATTG	5	1																																				6	4.16667	20.8333
ACACC/GGTGT	1																																					1	4	20
ACACT/AGTGT	3																																					3	4	20
ACAGC/CTGTG		2																																				2	5	25
ACAGG/CCTGT	21	2	2	1																																		26	4.34615	21.7308
ACATC/ATGTG	6	2							1									1																				10	6.7	33.5
ACCAT/ATGGT	2																																					2	4	20
ACCCG/CGGGT	37	2	1																																			40	4.1	20.5
ACCTG/AGGTC	1																																					1	4	20
ACGAT/ATCGT	2																																					2	4	20
ACGCC/CGTGG	3																																					3	4	20
ACTCC/AGTGG	3	2																																				5	4.4	22
ACTCT/AGAGT	9																																					9	4	20
ACTGG/AGTCC	2																																					2	4	20
AGAGG/CCTCT	1																																					1	4	20
AGATC/ATCTG	4		2																																			6	4.66667	23.3333
AGATG/ATCTC	3																																					3	4	20
AGCCG/CGGCT	2																																					2	4	20
AGGGG/CCCCT	1																																					1	4	20
ATATC/ATATG	1																																					1	4	20
ATCCC/ATGGG	2																																					2	4	20
ATCCG/ATCGG		2					1																															3	6.66667	33.3333
CCCCG/CGGGG	1																																					1	4	20
AAAAAC/GTTTTT	6	4	1			1						1																										13	5.69231	34.1538
AAAAAG/CTTTTT	13	2	3	1																																		19	4.57895	27.4737
AAAAAT/ATTTTT	2	1																																				3	4.33333	26
AAAACC/GGTTTT	4	1																																				5	4.2	25.2
AAAACG/CGTTTT	1																																					1	4	24
AAAAGG/CCTTTT	2																																					2	4	24
AAAATC/ATTTTG	7		1																																			8	4.25	25.5
AAAATG/ATTTTC	2																																					2	4	24
AAACAC/GTGTTT	1																																					1	4	24
AAACAG/CTGTTT	1																																					1	4	24
AAACAT/ATGTTT	1			1																																		2	5.5	33
AAACCC/GGGTTT	2																																					2	4	24
AAACCT/AGGTTT	4			1																																		5	4.6	27.6
AAACTC/AGTTTG	1																																					1	4	24
AAAGAC/CTTTGT	1	1																																				2	4.5	27
AAAGAG/CTCTTT	6																																					6	4	24
AAAGGC/CCTTTG		1																																				1	5	30
AAATTC/AATTTG	2																																					2	4	24
AACAAG/CTTGTT	2																																					2	4	24
AACAGC/CTGTTG	6																																					6	4	24
AACCCT/AGGGTT	3		1	2	1																																	7	5.71429	34.2857
AACCTC/AGGTTG	4																																					4	4	24
AACTGC/AGTTGC	2																																					2	4	24
AACTGG/AGTTCC	2																																					2	4	24
AACTTC/AAGTTG	2																																					2	4	24
AAGAAT/ATTCTT	3																																					3	4	24
AAGAGG/CCTCTT	9	1		1																																		11	4.36364	26.1818
AAGATG/ATCTTC	5																																					5	4	24
AAGCAC/CTTGTG	1																																					1	4	24
AAGCAG/CTGCTT	1																																					1	4	24
AAGGAG/CCTTCT	2			1												1																						4	8.5	51
AAGGCG/CCTTCG	2																																					2	4	24
AAGGGC/CCCTTG	1																																					1	4	24
AAGGTG/ACCTTC	1	1																																				2	4.5	27
AAGTAG/ACTTCT	2																																					2	4	24
AAGTCG/ACTTCG	1																																					1	4	24
AAGTGC/ACTTGC	1	1																																				2	4.5	27
AAGTGG/ACTTCC		1																																				1	5	30
AATACC/ATTGGT	1																																					1	4	24
AATACG/ATTCGT	2																																					2	4	24
AATAGT/ACTATT	2																																					2	4	24
AATCAG/ATTCTG	3	2																																				5	4.4	26.4
AATCCT/AGGATT	2																																					2	4	24
AATCTC/AGATTG	1								1																													2	8	48
AATCTG/AGATTC	2																																					2	4	24
AATGCG/ATTCGC	2																																					2	4	24
AATGGC/ATTGCC	1																																					1	4	24
AATGGG/ATTCCC	1																																					1	4	24
AATGTC/ACATTG	2																																					2	4	24
AATTAG/AATTCT	2																																					2	4	24
ACACTC/AGTGTG	33	3	1	2																																		39	4.28205	25.6923
ACAGAT/ATCTGT	2																																					2	4	24
ACAGCC/CTGTGG	1																																					1	4	24
ACAGGT/ACCTGT	2																																					2	4	24
ACAGTC/ACTGTG	1																																					1	4	24
ACAGTG/ACTGTC	1																																					1	4	24
ACCACG/CGTGGT	6	1																																				7	4.14286	24.8571
ACCACT/AGTGGT	2																																					2	4	24
ACCAGC/CTGGTG	4																																					4	4	24
ACCATC/ATGGTG	4	2	1																																			7	4.57143	27.4286
ACCCAT/ATGGGT	1																																					1	4	24
ACCCGC/CGGGTG	15	3																																				18	4.16667	25
ACCCTC/AGGGTG	2																																					2	4	24
ACCTCC/AGGTGG	1																																					1	4	24
ACGAGG/CCTCGT	2																																					2	4	24
ACGATG/ATCGTC	9	1																																				10	4.1	24.6
ACTCAG/AGTCTG		1																																				1	5	30
ACTCCG/AGTCGG	3																																					3	4	24
ACTGAG/AGTCTC	1																																					1	4	24
ACTGAT/AGTATC	1																																					1	4	24
ACTGGC/AGTGCC	1																																					1	4	24
AGAGAT/ATCTCT	1																																					1	4	24
AGAGCC/CTCTGG	1																																					1	4	24
AGAGCT/AGCTCT	1																																					1	4	24
AGAGGC/CCTCTG		2																																				2	5	30
AGAGGG/CCCTCT	2																																					2	4	24
AGATGG/ATCTCC		1	1																																			2	5.5	33
AGCAGG/CCTGCT	1																																					1	4	24
AGCATC/ATGCTG	1																																					1	4	24
AGCTCC/AGCTGG				1	1																																	2	7.5	45
AGGATG/ATCCTC		1	1																																			2	5.5	33
ATCCCC/ATGGGG	2																																					2	4	24
Total	563	281	1006	1428	722	361	173	74	52	30	24	17	9	6	7	8	6	5	3	4	2	1	2	2	1	0	0	0	2	0	1	1	0	0	0	0	1	4792
