# Supplementary material for: Genome-Wide Analysis of Simple Sequence Repeats and Efficient Development of Polymorphic SSR Markers Based on Whole Genome Re-Sequencing of Multiple Isolates of the Wheat Stripe Rust Fungus
Source: PLoS One. 2015 Jun 12;10(6):e0130362. doi: 10.1371/journal.pone.0130362 (PMC4467034; doi:10.1371/journal.pone.0130362)
Supplement: S2 Table — Lines (font in red) indicate loci shared with the reported SSR markers. (XLSX) [file pone.0130362.s007.xlsx]

## Sheet: AdditionalTable2
Primer_ID	SSR loci information					Primer information											E-PCR binding specificity
	Scaffold	Type	Motif	Start	End	FORWARD PRIMER1 (5'-3')	Tm(℃)	Size	Penalty	REVERSE PRIMER1 (5'-3')	Tm(℃)	Size	Penalty	PRODUCT1 size (bp)	Start	End	104E137A	PK-CDRD	CYR23	CYR32	Pst78	Hu09-2
C10234_1899	C10234	p2	(GA)8	1899	1914	CTGCCCTCCTAGAGAGTGGT	60.033	20	0.032615	GGCCTTACAAAGCCCTCAGT	59.962	20	0.03831	288	1741	2028	Good	Good	Good	Good	Good	Good
C11262_1320	C11262	p6	(TCAGAC)5	1320	1349	CCAGCCGACCGGATAAGTAC	59.968	20	0.031721	CACGTTCAATGAGGATCGCC	59.347	20	0.652592	274	1154	1427	Good	Good	Good	Good	Good	Good
C11262_3536	C11262	p2	(GA)7	3536	3549	TCAAGACACGGTAAGCTGCT	59.32	20	0.679505	GCCATGGTGAAGCTACGACT	60.108	20	0.108138	295	3484	3778	Good	Good	Good	Good	Good	Good
C11778_1646	C11778	p5	(AAAAC)4	1646	1665	CCCTCTCCTTCGCATGAGTT	59.461	20	0.539051	CATCCCTGTGACATGTCCCC	60.107	20	0.107017	266	1560	1825		Good	Good	Good	Good	Good
C11778_1846	C11778	p5	(AAAAC)4	1846	1865	GGGGACATGTCACAGGGATG	60.107	20	0.107017	AGTATAGTTCCATTTGTGCTTGGT	58.43	24	5.57032	203	1806	2008		Good	Good	Good	Good	Good
C12218_3672	C12218	p2	(TC)9	3672	3689	GGAGGAGGGAAGCAGAGAGA	60.033	20	0.032615	AGCATCTGATCGGTGTTGGG	60.108	20	0.107508	297	3537	3833	Good	Good	Good	Good	Good	Good
C12288_98	C12288	p2	(AT)8	98	113	ACATTTGAGTGCATTGATATCTGAT	57.181	25	7.819	TGTGCCTACCTCTCCATCCA	59.957	20	0.042581	241	44	284	Good	Good	Good	Good	Good	Good
C12634_2864	C12634	p2	(CT)8	2864	2879	CCTTCAAAAGGTCGATGGGA	57.51	20	2.48994	GCCTTCTGCATGGAGTTCAC	59.193	20	0.807496	297	2787	3083				Good	Good	Good
C12760_5132	C12760	p4	(TCTT)5	5132	5151	GGCAATTGCAGAGCTCTTGT	59.113	20	0.886563	GGCAATTCGTACGGCATTCC	59.971	20	0.028902	208	5055	5262	Good	Good	Good	Good	Good	Good
C13484_5319	C13484	p2	(AG)9	5319	5336	TACGACACAAACGGCGGAAA	60.529	20	0.529337	TTGATAAACCTGCCGACGCT	60.037	20	0.036765	267	5272	5538	Good	Good	Good	Good	Good	Good
C13690_2968	C13690	p5	(ACGTT)7	2968	3002	TTTCAGACCGGACCTGATGC	60.036	20	0.036388	TCGACCATCGCATGACCAAA	60.037	20	0.036858	256	2811	3066	Good	Good	Good	Good	Good	Good
C13732_2975	C13732	p2	(AG)7	2975	2988	TCTGGAGGATGCGGTATGGA	60.106	20	0.105709	TATTCCAAGTCCTTCCGCCG	59.823	20	0.177141	251	2779	3029	Good	Good	Good	Good	Good	Good
C14004_1637	C14004	p2	(GT)8	1637	1652	GTCAGCGAGAGTGGTTGAGT	59.684	20	0.315568	CGACGATGAAGTCCTCGAGG	59.972	20	0.028242	291	1575	1865	Good	Good	Good	Good	Good	Good
C14034_1072	C14034	p3	(TCA)11	1072	1104	TCGCTTTCACGTGGTAGTCC	60.039	20	0.038892	TGGAATGAGCGGAGGGAGTA	60.033	20	0.032515	296	1026	1321	Good	Good	Good	Good	Good	Good
C14192_5345	C14192	p2	(AG)7	5345	5358	GAGAATGGATGATGAGAGCCCA	59.629	22	2.37118	CGTTCATTTTCAAAGGGGGCC	60.338	21	1.33773	297	5300	5596	Good	Good	Good	Good	Good	Good
C14250_411	C14250	p2	(AG)10	411	430	CCCAGAAAGATTGTTCAACACCA	59.364	23	3.6363	CCCGGTTCTTCCTTTCTAGCA	59.722	21	1.27813	287	202	488	Good	Good	Good	Good	Good	Good
C14250_769	C14250	p5	(AAACT)5	769	793	AGTAGAGAAAGAAGAAATAGTCCAAGA	57.685	27	9.31536	GGGGGTTCATATATCTTCTTCTTCT	57.677	25	7.32305	280	582	861	Good	Good	Good	Good	Good	Good
C14382_478	C14382	p4	(ACAA)5	478	497	TGATGGACCCGCATCAATTT	57.858	20	2.14236	GGGGGTGGACTCAACTTGTA	58.938	20	1.06155	267	402	668	Good	Good	Good	Good	Good	Good
C14426_5877	C14426	p3	(TCT)7	5877	5897	CAGGAGCTGGAGGAGGAGAT	60.106	20	0.105555	CGGCGCCAAGGTATCTAGAG	60.039	20	0.039074	234	5775	6008						Good
C14504_3995	C14504	p3	(GGA)6	3995	4012	GAGTAGGAGGAGGAGTCGCA	60.107	20	0.107116	ATCCTAGCAGCGGTACTCCT	59.814	20	0.186386	265	3905	4169	Good	Good	Good	Good	Good	Good
C14618_615	C14618	p2	(CT)9	615	632	CGTTGCCTTTATGCGCTCAT	59.622	20	0.378257	GGGGCGACGTAAACAGAGAT	59.825	20	0.175073	205	515	719	Good	Good	Good	Good	Good	Good
C14668_409	C14668	p2	(TC)8	409	424	AGCTTAAAGGCAGCTCCCAG	60.035	20	0.03467	GCAAGCCTTGAATGGTGCAA	59.966	20	0.033781	282	299	580	Good	Good	Good	Good	Good	Good
C14700_3874	C14700	p2	(GA)7	3874	3887	CAGCGGCATCACCCTGATAA	60.179	20	0.179048	GGTAGGGCTCATGAACGTGA	59.465	20	0.535335	173	3821	3993	Good	Good	Good	Good	Good	Good
C14828_6481	C14828	p2	(AG)7	6481	6494	TGCGTTGCGTTGATGATGTT	59.409	20	0.590682	GTCCTCTCTGTCGTTGGTCA	59.04	20	0.959553	232	6398	6629	Good	Good	Good	Good	Good	Good
C14960_396	C14960	p3	(TGT)6	396	413	CACCAGCACCAGCAGAGTTA	59.965	20	0.035317	CACGACGACAACGGAAAGTG	59.771	20	0.228742	212	333	544	Good	Good	Good	Good	Good	Good
C15002_3677	C15002	p2	(TA)8	3677	3692	AACGAACAGAAGGAACGGGG	60.25	20	0.250166	TCTTTGGTCCTTCTTCTCCCAC	59.628	22	2.37217	117	3618	3734	Good	Good	Good	Good	Good	Good
C15008_2363	C15008	p3	(TTC)6	2363	2380	GCTGATGGTAAGCAGGGGTT	60.034	20	0.034089	TTCCATCTCTGCTGCCGATG	60.179	20	0.179065	213	2320	2532	Good	Good	Good	Good	Good	Good
C15638_2954	C15638	p2	(TC)7	2954	2967	TCCCATTCTGTCACAAGGCC	59.962	20	0.038166	ACGGACAAGGCTAACAGACG	60.039	20	0.038526	291	2825	3115						Good
C15772_7103	C15772	p2	(CT)9	7103	7120	TCTCGGAATTCCTTCGCTCG	59.899	20	0.100682	AGCAGCGGTGATTGAGTTGA	59.965	20	0.035317	284	6962	7245	Good	Good	Good	Good	Good	Good
C15872_6919	C15872	p2	(CT)8	6919	6934	CGGGAAAGGAAGGAAACGGA	59.964	20	0.035739	TCCGACAAGGAGGAAAGGGA	60.179	20	0.178915	285	6780	7064	Good	Good	Good	Good	Good	Good
C15924_219	C15924	p4	(TCCC)5	219	238	TTGGGATTCACATGCCTGCT	59.96	20	0.040058	GTTCCCCATAAGTAGCGGGG	59.892	20	0.108019	204	159	362	Good	Good	Good	Good	Good	Good
C16036_9456	C16036	p2	(CT)8	9456	9471	TACACCTGTGACACTTGCCC	59.892	20	0.107831	CCCATCAAATACCGCTGTGC	59.618	20	0.381801	159	9360	9518	Good	Good	Good	Good	Good	Good
C16048_7390	C16048	p6	(ACTCAC)5	7390	7419	GCCAGCCATAATCCCTCACA	59.817	20	0.183492	CACCTTGTGTCCGTACGTCA	59.969	20	0.031043	259	7273	7531	Good	Good	Good	Good	Good	Good
C16088_502	C16088	p2	(AG)7	502	515	GACTGCTCGTTTGAGGGTGA	59.966	20	0.033504	AACCCAACTCACCAGCAACA	60.034	20	0.033601	285	386	670	Good	Good	Good	Good	Good	Good
C16088_949	C16088	p3	(TTG)6	949	966	TGGACCATGCTCTGAGGTTC	59.385	20	0.615331	ACACAGCAGCACTCGATCAT	59.751	20	0.248565	268	826	1093	Good	Good	Good	Good	Good	Good
C16088_8782	C16088	p3	(TTG)6	8782	8799	TGGTTGTTCCTCCGTGTGAG	59.894	20	0.105964	AGCAGCAGCAGTCCAAAGAA	60.179	20	0.179009	260	8701	8960	Good	Good	Good	Good	Good	Good
C16258_6223	C16258	p2	(TA)8	6223	6238	CTGTGGCCCATGACTCACTT	59.963	20	0.037303	CCTCCCTTCACGCAACATCT	60.036	20	0.03601	228	6077	6304	Good	Good	Good	Good	Good	Good
C16284_4826	C16284	p3	(TGA)6	4826	4843	TCACTCCGGTAACCAGCAAC	59.966	20	0.034337	GACAGGAAGTGGGAGAGTGC	60.037	20	0.036858	239	4711	4949	Good	Good	Good	Good	Good	Good
C16300_8543	C16300	p3	(AAG)9	8543	8569	AGGGAAATTCGAGACTTGCA	57.141	20	2.85916	TGAGCACTGCATCAAATCCA	57.797	20	2.20347	300	8375	8674		Good	Good	Good	Good	Good
C16428_3848	C16428	p2	(TC)7	3848	3861	ATGGCGAAAAAGCGGAAACC	60.039	20	0.038618	ATGTGTGTGTGTGGGTGTGT	60.035	20	0.034574	252	3753	4004	Good	Good	Good	Good	Good	Good
C16486_7039	C16486	p2	(AT)7	7039	7052	AAACACCAACAGGGCCACTT	60.325	20	0.325203	GACTTGGAGGTGCATGTCCA	59.963	20	0.036732	242	6882	7123	Good	Good	Good	Good	Good	Good
C16610_11531	C16610	p2	(TC)8	11531	11546	AAAGCTTCCATGGAACCGGT	59.888	20	0.112412	CCATACTGAGTCTCGCACCC	59.897	20	0.103208	179	11436	11614	Good	Good	Good	Good	Good	Good
C16784_1678	C16784	p3	(ATT)6	1678	1695	GGGTGCTTGTAGTGCAGAGT	59.965	20	0.035458	TCAATGCCCAGGTCAACACA	59.815	20	0.184692	193	1617	1809	Good	Good	Good	Good	Good	Good
C16794_8417	C16794	p2	(AT)10	8417	8436	AGGATGAAGAAGAAGAAGAGGGT	58.566	23	4.43419	GAGCCGGGGAAAAAGGTACA	59.963	20	0.03716	281	8358	8638	Good	Good	Good	Good	Good	Good
C16794_9693	C16794	p3	(GAA)8	9693	9716	AGAAATCCAGGGGAGGGAGG	60.328	20	0.327964	TCTCTCTCGTCGGTCAACCT	59.964	20	0.036448	193	9646	9838	Good	Good	Good	Good	Good	Good
C16880_10428	C16880	p3	(TCC)6	10428	10445	TTTTCCGCTCTCATCCGTCC	60.108	20	0.108329	GCGATGCGGGAGACTGTTAT	60.249	20	0.249489	226	10345	10570	Good	Good	Good	Good	Good	Good
C17028_4051	C17028	p3	(CTG)7	4051	4071	GTAGTTGGTGTGGATGGCGA	60.037	20	0.036765	AGCAGCAACAGTACCAGCAA	60.179	20	0.17902	195	3950	4144	Good	Good	Good	Good	Good	Good
C17042_11230	C17042	p3	(ATC)6	11230	11247	GCGTTGAAGGGTTGAACGTC	60.042	20	0.041576	GATTTCGGCTACCACGGCTA	59.896	20	0.103572	297	11166	11462	Good	Good	Good	Good	Good	Good
C17222_9322	C17222	p2	(TC)8	9322	9337	ACTTGTGTCTACTGCCACACA	59.515	21	1.48465	TCAGCATCAAGAAAGGGAACGA	59.962	22	2.03843	150	9263	9412		Good	Good	Good	Good	Good
C17232_6471	C17232	p3	(CAG)6	6471	6488	CTCGATCGATTGGGTCCACC	60.249	20	0.249489	ATGGGCGAACAGGACTGATG	60.108	20	0.107508	257	6325	6581	Good	Good	Good	Good	Good	Good
C17238_6827	C17238	p2	(AG)8	6827	6842	CCTGGCTATAACATGGGCACA	60.134	21	1.13382	GGTTCCAGACCCTAACCACTC	59.722	21	1.27841	282	6623	6904	Good	Good	Good	Good	Good	Good
C17266_13735	C17266	p2	(CT)14	13735	13762	TCATGCAAATCTTCGCAGTGT	58.846	21	2.15365	TCACAATGGGCTGACTAAGGA	58.735	21	2.26537	278	13677	13954	Good	Good	Good	Good	Good	Good
C17278_255	C17278	p5	(CGGGT)4	255	274	TCTTAAGATACCGGCGTCGC	59.97	20	0.029834	TGTAACTGGGTTCGGGTTCG	59.966	20	0.033781	151	164	314		Good	Good	Good	Good	Good
C17384_7774	C17384	p2	(AT)7	7774	7787	TCACCTCTTACGGCAGGAGA	59.961	20	0.03918	CTGAGCTAGGAGGAGACGGT	60.107	20	0.106918	296	7669	7964	Good	Good	Good	Good	Good	Good
C17510_8846	C17510	p2	(AT)7	8846	8859	TGGGGAGAATGGAAGGACGA	60.253	20	0.252513	CTTCTTCCTCCACTTCGCGA	59.756	20	0.243907	287	8762	9048	Good	Good	Good	Good	Good	Good
C17564_13889	C17564	p3	(GGT)8	13889	13912	GCGGTGATGAGTGTCTGACA	60.038	20	0.038251	CGGACTTTTCGCAAGCACAA	59.971	20	0.02877	161	13836	13996	Good	Good	Good	Good	Good	Good
C17626_594	C17626	p6	(ACACTC)4	594	617	CCCCCTCATTTGTATTCCCCA	59.427	21	1.57338	AACACGACCCACCAACGTAA	59.822	20	0.177604	280	529	808	Good	Good	Good	Good	Good	Good
C17640_3467	C17640	p3	(ATC)7	3467	3487	GGAGATGGTGGACGAGGTTC	59.824	20	0.175989	CCACCTTCATCACCAGCAGT	59.963	20	0.037303	209	3425	3633	Good	Good	Good	Good	Good	Good
C17710_12874	C17710	p3	(TTA)6	12874	12891	GTCCATTCTGGGGCAGTCTC	60.107	20	0.107459	CGACCCGGATCAGGTTTTGT	60.321	20	0.321298	292	12809	13100			Good	Good	Good	Good
C17824_12698	C17824	p2	(GT)8	12698	12713	CATCAAAACCGCTCTTCGCA	59.483	20	0.516877	TGAATGAGGGCTAGCGAACC	59.822	20	0.178068	267	12534	12800	Good	Good	Good	Good	Good	Good
C17834_14845	C17834	p2	(AT)7	14845	14858	AGGTCATGTCATCAATCACGTCT	59.804	23	3.19647	GGAGCCATTCCCTTCAGCTT	60.034	20	0.033699	274	14760	15033	Good	Good	Good	Good	Good	Good
C17922_12342	C17922	p2	(TA)9	12342	12359	GCAGGGTATGACTGTGGTGT	59.675	20	0.324943	AAACCATGAGCGCAGTTGAG	59.123	20	0.877071	262	12204	12465	Good	Good	Good	Good	Good	Good
C17938_11972	C17938	p2	(AT)8	11972	11987	GCGGAAAACCAGGTGTTTCC	59.968	20	0.031585	GTGAGGAGGAGAAGTTTGAGCA	59.962	22	2.03777	264	11804	12067	Good	Good	Good	Good	Good	Good
C17938_16757	C17938	p4	(AAGA)5	16757	16776	TGGTCAAGGTTGAATCTCACCA	59.559	22	2.44137	TGAGTTCTCTGCTTGAGCTCTG	60.029	22	2.0292	237	16698	16934	Good	Good	Good	Good	Good	Good
C18066_9409	C18066	p6	(AAAACA)5	9409	9438	GGAGGCATCTCACGATGGAG	59.967	20	0.033228	GCTGTGCTTGGCTCAAGTTC	60.04	20	0.039708	213	9279	9491	Good	Good	Good	Good	Good	Good
C18086_12694	C18086	p2	(AG)8	12694	12709	TGAAGAATAGTAGAGAGGCGTTCA	59.052	24	4.948	TCCGGTTGGATCCTCCTCTT	59.957	20	0.042731	278	12629	12906	Good	Good	Good	Good	Good	Good
C18090_10279	C18090	p3	(ATC)7	10279	10299	CCCAACCAGGCGGATTCTTA	59.745	20	0.254747	AGCAAACCCACGAACACCTT	60.395	20	0.395173	296	10203	10498	Good	Good	Good	Good	Good	Good
C18306_5403	C18306	p2	(TC)7	5403	5416	CCATCACTTCCCTCCCAACC	60.034	20	0.034089	CTTGGCCATCTCTCTCGACC	59.896	20	0.103937	261	5262	5522	Good	Good	Good	Good	Good	Good
C18306_7056	C18306	p2	(TC)7	7056	7069	GCTTGGTGTACGTCCTCCTC	60.109	20	0.108756	CGGTTGTACTTGCCCTCACA	60.25	20	0.250124	281	6898	7178	Good	Good	Good	Good	Good	Good
C18350_10563	C18350	p2	(CT)8	10563	10578	AGCTTAAAGGCAGCTCCCAG	60.035	20	0.03467	TCAGCCCTAGAGCCAGCATA	60.106	20	0.105504	267	10443	10709	Good	Good	Good	Good	Good	Good
C18362_4653	C18362	p4	(CGAA)6	4653	4676	TGGATGCTGAACTGAACCGA	59.315	20	0.684535	AGTTGCCAGAGTATTTCGCCA	59.997	21	1.00312	252	4576	4827	Good	Good	Good	Good	Good	Good
C18362_11497	C18362	p2	(GA)7	11497	11510	AATGCTAGTCACGTTCGGCA	60.038	20	0.037697	GCCGGTAGCAGTCTTTGACT	60.037	20	0.037232	285	11346	11630	Good	Good	Good	Good	Good	Good
C18372_16448	C18372	p5	(AAGAA)4	16448	16467	TAGGGAGCATGTCACAGGGA	59.957	20	0.042581	GGTTTGAGGGCACAGCTACT	59.963	20	0.036875	220	16406	16625	Good	Good	Good	Good	Good	Good
C18544_9082	C18544	p2	(TG)8	9082	9097	GGTGATGATGCGCTATCCCA	59.965	20	0.035317	GTCCTGAGTGTTTGATCCCCT	59.369	21	1.63088	199	8944	9142			Good	Good	Good	Good
C18580_17664	C18580	p3	(ACA)7	17664	17684	GCTGTGGCTATTGTCCCTGT	60.035	20	0.035056	CCCGATATCCTCTTGTGGCG	60.32	20	0.3199	258	17599	17856	Good	Good	Good	Good	Good	Good
C18610_15496	C18610	p2	(CT)9	15496	15513	AAAGCAGCTGAGAGACTGGG	59.676	20	0.324285	TCTCTCTGACTGGTAGGGGC	60.033	20	0.033011	253	15447	15699	Good	Good	Good	Good	Good	Good
C18628_1332	C18628	p2	(AG)7	1332	1345	CTAGTGGTAAGACGCCCGTC	59.9	20	0.100146	GACGAGGATCTGGGCAATGG	60.534	20	0.533755	296	1106	1401	Good	Good	Good	Good	Good	Good
C18754_15714	C18754	p3	(CTT)7	15714	15734	AGCAGTGGTGTAGGCAGTTG	60.25	20	0.250467	TACTCCCCCATCATCTGGCT	59.731	20	0.268869	263	15513	15775	Good	Good	Good	Good	Good	Good
C18754_20087	C18754	p2	(AT)10	20087	20106	CGTGCTTGCTTTTACCTCGC	60.453	20	0.452784	TGCGCTTCTCCAAAGACGAA	60.25	20	0.249699	282	20030	20311	Good	Good	Good	Good	Good	Good
C18788_11286	C18788	p5	(TATTG)5	11286	11310	GGCTGTAATGGAGCACTCGA	59.824	20	0.17576	GGCACTGTGGGTTCCAAGTA	59.89	20	0.109723	247	11231	11477	Good	Good	Good	Good	Good	Good
C18798_2744	C18798	p3	(CTT)6	2744	2761	ACCCTTCCTCAGATCCTGCT	59.956	20	0.04394	GGGAGAGAAGACTTACCGGC	59.539	20	0.460722	223	2647	2869				Good	Good	Good
C18800_8788	C18800	p3	(TTC)8	8788	8811	TCCGTATCCTCTTCGGCAGA	60.107	20	0.106868	TTAGTTCGTCTTCGGCCACG	60.388	20	0.387622	209	8734	8942	Good	Good	Good	Good	Good	Good
C18806_17837	C18806	p2	(GA)7	17837	17850	TTCACTGTCCGTCGGAATGG	60.038	20	0.037697	CCTGCTCCTCACAGGCTTAC	60.108	20	0.107945	285	17708	17992	Good	Good	Good	Good	Good	Good
C18858_5498	C18858	p2	(TC)7	5498	5511	TCTCTCTCCCCTTTCCCTCG	60.033	20	0.033011	GCAGTCTGATGGGGGTCAAG	60.394	20	0.393537	243	5380	5622	Good	Good	Good	Good	Good	Good
C18858_18168	C18858	p3	(AGG)6	18168	18185	ACAGCGATGTTGAGGAGGTG	60.037	20	0.036952	TGCCGTCGCTATCACCTTTT	60.037	20	0.036765	260	18074	18333		Good	Good	Good	Good	Good
C18904_19984	C18904	p6	(TTATTT)4	19984	20007	GTCCCCAACCTCCACATGAG	60.035	20	0.035056	TCCACTGGAGTCGACTTCCT	59.887	20	0.112606	287	19835	20121	Good	Good	Good	Good	Good	Good
C18914_3225	C18914	p2	(CT)9	3225	3242	GAATTCCGCTTTGGTCGCTC	59.903	20	0.09715	CTTGAGGCAAGGGTGAGTGA	59.602	20	0.397941	267	3178	3444	Good	Good	Good	Good	Good	Good
C19068_9225	C19068	p2	(CT)7	9225	9238	TCCCTCACTTGGAACGGGTA	60.179	20	0.178926	ACTGAGAAATTCCAGGGAAGTGT	59.604	23	3.39594	215	9087	9301	Good	Good	Good	Good	Good	Good
C19150_6804	C19150	p2	(AG)14	6804	6831	CAACCCCTCAGGAAACCGAA	59.89	20	0.109723	CCTCTTGGTAGCAAGCACCA	59.963	20	0.036732	276	6666	6941	Good	Good	Good	Good	Good	Good
C19160_15612	C19160	p2	(AG)7	15612	15625	GAATGGAGATGGCTGTCGCT	60.179	20	0.179062	TCCTCCTGAAGAACCCCCAA	60.104	20	0.104144	284	15459	15742	Good	Good	Good	Good	Good	Good
C19190_22378	C19190	p2	(GA)8	22378	22393	TGTCAGTTGCCCTGGGATTC	59.962	20	0.038166	GTTTTGCCTACCTACCCGGG	60.393	20	0.393402	149	22335	22483	Good	Good	Good	Good	Good	Good
C19200_12112	C19200	p3	(AGT)8	12112	12135	CGATCGACACAGCCTCTCTC	59.971	20	0.02877	CTCACGGTCGATCCTTGGTG	60.459	20	0.458543	189	12036	12224	Good	Good	Good	Good	Good	Good
C19226_20950	C19226	p3	(TTC)6	20950	20967	ATCGGTTGAGCTGGTGAGTG	60.037	20	0.036952	GGCATTCTACGACGAAAACCC	59.604	21	1.39595	286	20808	21093	Good	Good	Good	Good	Good	Good
C19252_4178	C19252	p2	(CT)7	4178	4191	TCCTCCGACACATTCTTCACTC	59.769	22	2.23148	TCCCACAAATTTCTCCGCCA	59.889	20	0.111446	241	4134	4374	Good	Good	Good	Good	Good	Good
C19286_6523	C19286	p2	(TC)7	6523	6536	TGACATCCTGTGACACTCGC	60.038	20	0.038251	GCCCCTTTTCCCTTCTCTCC	60.034	20	0.033991	191	6431	6621	Good	Good	Good	Good	Good	Good
C19306_5661	C19306	p2	(CT)9	5661	5678	CTTTATCGCCCTCGGTCTCC	59.968	20	0.032267	AGATGGTTTGCAGGACGAGG	60.036	20	0.03601	297	5612	5908	Good	Good	Good	Good	Good	Good
C19306_6117	C19306	p6	(TCGTGG)4	6117	6140	GTTACCTCTCGTGGTGGTGG	60.038	20	0.037605	CATGCTTCTTGCGGATCAGC	59.971	20	0.029035	232	6069	6300	Good	Good	Good	Good	Good	Good
C19318_17505	C19318	p3	(TTG)6	17505	17522	CTCTGGTTCATTCCACTCGGT	59.724	21	1.27642	GTGCCACTCGAACTCAGTGA	59.968	20	0.03213	249	17457	17705	Good	Good	Good	Good	Good	Good
C19328_12165	C19328	p3	(ATT)6	12165	12182	TAGACAAACCACCACAGCGG	60.25	20	0.250124	ACCTGCCTATCCGGTTTTGG	60.034	20	0.034477	268	12076	12343	Good	Good	Good	Good	Good	Good
C19366_11996	C19366	p3	(TGT)8	11996	12019	GCGGTGGCAGTGTTTTGAAT	59.968	20	0.031994	AAAGCCCATCGACTGACTGG	60.036	20	0.03601	240	11919	12158	Good	Good	Good	Good	Good	Good
C19370_159	C19370	p3	(TCT)6	159	176	CAGCGACAACAAACCCCTTG	59.969	20	0.030638	GCTTCGACACCCAATACGGA	60.109	20	0.10852	298	30	327	Good	Good	Good	Good	Good	Good
C19390_727	C19390	p5	(AAAGA)4	727	746	TGAAACATCAGCGGCCAGAT	60.035	20	0.035152	TGTCACGTGTGGCATGTTGA	60.463	20	0.462759	274	598	871	Good	Good	Good	Good	Good	Good
C19444_4208	C19444	p3	(CAT)9	4208	4234	ACAGCAATCACTCGCACTCA	59.966	20	0.03392	GGTCTGAATGCCCATGGTGA	60.034	20	0.034186	222	4062	4283	Good	Good	Good	Good	Good	Good
C19490_3749	C19490	p3	(ATT)6	3749	3766	GCAGCCTCCTGTTTATCGGA	59.822	20	0.178068	TGGTCTTTTCTGCCTGCTGT	59.817	20	0.183492	300	3631	3930	Good	Good	Good	Good	Good	Good
C19490_22240	C19490	p3	(GAT)7	22240	22260	AGTAGTATACCAGACTGGAGAAGA	57.422	24	6.57831	TCTAATGTTCATCATCTGCCGA	57.329	22	4.6709	268	22041	22308	Good	Good	Good	Good	Good	Good
C19510_24304	C19510	p4	(AAAC)5	24304	24323	AGTTTCATCCACTTCCGCTT	57.431	20	2.56862	TCGAAACCTTTGAAACTCAAAAACC	59.135	25	5.86501	300	24083	24382	Good	Good	Good	Good	Good	Good
C19512_2960	C19512	p3	(GAT)6	2960	2977	GGGATTCCGCCCTATGTGAT	59.307	20	0.693049	GACATGAGGCGCCTGGAATA	59.893	20	0.106708	207	2882	3088	Good	Good	Good	Good	Good	Good
C19512_19723	C19512	p2	(TC)7	19723	19736	GTCGGCGTATCTTCCTCAGG	59.969	20	0.030908	ACGGCAGCCAATAAACGAGA	60.037	20	0.036765	226	19651	19876	Good	Good	Good	Good	Good	Good
C19580_7634	C19580	p2	(TC)9	7634	7651	AACCATTACTCATCCCGGCC	59.817	20	0.182775	GATGAACCGTTCAGCTGGGA	60.036	20	0.036388	272	7503	7774	Good	Good	Good	Good	Good	Good
C19596_10875	C19596	p2	(TC)32	10875	10938	CTCAACAGGTGCCCAAATGC	60.038	20	0.037975	CGTCAGTGACAGGCAGAAGA	59.685	20	0.315251	291	10791	11081	Good	Good	Good	Good	Good	Good
C19620_19311	C19620	p2	(AT)7	19311	19324	ACTGGAGAAACCGACCACAA	59.165	20	0.834612	AGAAGAGAAGAACTCCTTACTGCT	58.916	24	5.08382	296	19164	19459	Good	Good	Good	Good	Good	Good
C19634_7894	C19634	p2	(CT)10	7894	7913	TGCATTTCTTCCCGTTCCGA	59.964	20	0.035598	CCCGAACCGAAAAACAACCC	59.969	20	0.031043	254	7830	8083	Good	Good	Good	Good	Good	Good
C19634_12054	C19634	p3	(AGA)6	12054	12071	CTTGCTTGTCCTCGTCGAGT	60.039	20	0.039074	CCCATCGATAGCAGGGGAAC	59.965	20	0.035458	283	12012	12294	Good	Good	Good	Good	Good	Good
C19646_24459	C19646	p2	(AG)7	24459	24472	CCGCTGCTTGTCCCATTTTT	59.682	20	0.31812	GGTGCTGAGGTTGGTTCACT	60.179	20	0.179018	275	24238	24512	Good	Good	Good	Good	Good	Good
C19666_4696	C19666	p3	(ATC)6	4696	4713	AAAGTGGTACTCTGGCGTGG	59.965	20	0.034896	ATCGTCTGATGTTGCTCCCG	60.179	20	0.1791	210	4564	4773	Good	Good	Good	Good	Good	Good
C19666_6151	C19666	p2	(TC)7	6151	6164	ACTTTCTGTCTCTCTCTTTTCCTCA	59.4	25	5.60048	GGAAGGTCGGACTCAACAGA	59.033	20	0.96692	136	6069	6204	Good	Good	Good	Good	Good	Good
C19666_8373	C19666	p2	(TC)8	8373	8388	CGTTGCAGATTGCCCTTGAC	60.11	20	0.109597	GGACTGCTTGATGCCTTCCT	60.035	20	0.03467	297	8265	8561				Good	Good	Good
C19756_13918	C19756	p3	(TGA)6	13918	13935	TGTTTGATCCTGGGTGACGG	59.964	20	0.036164	TATTCAGACGGACGAAGGGC	59.541	20	0.458669	243	13758	14000	Good	Good	Good	Good	Good	Good
C19794_7345	C19794	p5	(CTGTC)4	7345	7364	AGCCCAACACAGATGTCAGG	59.963	20	0.037303	GGACAGGACACATGACAGGG	60.036	20	0.03601	237	7188	7424	Good	Good	Good	Good	Good	Good
C19794_19119	C19794	p2	(AT)10	19119	19138	AGGCCAATCCATCACTCTGC	60.107	20	0.106819	AAAGTTGTGTATTGCGCCCG	59.76	20	0.239879	225	19039	19263	Good	Good	Good	Good	Good	Good
C19810_25103	C19810	p2	(AT)16	25103	25134	TGCAAACCGTCGACTCTGTT	60.179	20	0.179094	GCAGACCAGAACCCCAGAAA	59.89	20	0.110486	283	25031	25313	Good	Good	Good	Good	Good	Good
C19820_1635	C19820	p2	(AG)21	1635	1676	ATCTTTTGCCGCCCTCATCA	60.034	20	0.034186	GACCTTTGAACGCTTGGCAG	60.04	20	0.040067	287	1526	1812	Good	Good	Good	Good	Good	Good
C19922_22220	C19922	p2	(GA)8	22220	22235	GCACTGGGCGTATGTATGTG	59.063	20	0.937304	TCTTTCACGAAACTGGCCCC	60.536	20	0.53646	299	22027	22325	Good	Good	Good	Good	Good	Good
C19922_24031	C19922	p2	(AG)7	24031	24044	TAAGACCGCTGAGGCTACCT	60.033	20	0.033405	GGGAGGTGGGCTTAGGAGTA	60.031	20	0.031414	287	23848	24134	Good	Good	Good	Good	Good	Good
C20010_8735	C20010	p5	(TCTTC)4	8735	8754	TATCAAGCTGCCTGGGTGTG	60.035	20	0.035152	AGCACTGTTGGGTTGTCCAT	59.814	20	0.185901	295	8536	8830	Good	Good	Good	Good	Good	Good
C20048_2079	C20048	p3	(TGA)6	2079	2096	AGCGATTACTCGGCCCAAAA	60.036	20	0.03582	GCTCACGGTCTTCCAGTTCT	59.681	20	0.318762	300	1927	2226	Good	Good	Good	Good	Good	Good
C20054_10711	C20054	p4	(CTTC)5	10711	10730	TGGCTGTTGACCGTTCTTCA	59.821	20	0.179234	ACCTGCTGATCCGGGATAGT	60.105	20	0.105453	250	10609	10858	Good	Good	Good	Good	Good	Good
C20098_12293	C20098	p2	(AG)8	12293	12308	GGTTCATCTGTGAGCGAGGT	59.752	20	0.247736	AAGATGTTGACGACCCCGAC	60.038	20	0.037605	300	12189	12488	Good	Good	Good	Good	Good	Good
C20106_9845	C20106	p2	(GA)7	9845	9858	GACAGCAACCCTCAAGCTCT	59.964	20	0.036022	AGCTTAAAGGCAGCTCCCAG	60.035	20	0.03467	286	9692	9977	Good	Good	Good	Good	Good	Good
C20188_31193	C20188	p5	(AGGAC)4	31193	31212	ATAAGAGGAGGGCCGGAGAG	60.179	20	0.178947	AAAACTTCGCCTTTCCGTGC	59.97	20	0.030235	293	31126	31418	Good	Good	Good	Good	Good	Good
C20232_23751	C20232	p2	(AG)9	23751	23768	TGTTTCAGGGCAAGAGGACA	59.157	20	0.843309	GTGGAGTTGTGCGCATTCAA	59.689	20	0.310543	299	23645	23943	Good	Good	Good	Good	Good	Good
C20238_30062	C20238	p2	(GA)7	30062	30075	TCGATGGCTTATCCGTTGTGT	59.794	21	1.20613	CGACATGTGGGGTCTGAACA	59.965	20	0.034756	298	29862	30159	Good	Good	Good	Good	Good	Good
C20246_27864	C20246	p2	(GA)8	27864	27879	GTGATTCGATCGTTGCCAGC	59.973	20	0.026803	ACTCCTCTGGGATGTCGGAA	59.959	20	0.041238	170	27765	27934	Good	Good	Good	Good	Good	Good
C20274_30251	C20274	p2	(CT)8	30251	30266	TCCTTCCGGGTTTTCCTTCG	59.964	20	0.035739	CAGAGTCACGAGTCGTACGG	59.905	20	0.094901	213	30117	30329	Good	Good	Good	Good	Good	Good
C20314_31732	C20314	p4	(GGAC)5	31732	31751	AGCAAGTAACACTGGGTCGG	59.965	20	0.034896	ACCGGTCCTTCGAGATCTGA	60.034	20	0.03438	289	31563	31851	Good	Good	Good	Good	Good	Good
C20324_23843	C20324	p6	(TGAAGA)4	23843	23866	ATCGGATGGAAGATGACGGC	59.966	20	0.034059	ACAGTCTCGACGCGTCTTTT	59.97	20	0.030369	283	23795	24077	Good	Good	Good	Good	Good	Good
C20348_18381	C20348	p2	(AG)7	18381	18394	ATCGAGGGGACTTCGTTCCT	60.324	20	0.32446	AGGGAGGGGGTGTTAAAGGT	60.104	20	0.103554	299	18280	18578	Good	Good	Good	Good	Good	Good
C20378_27405	C20378	p2	(GT)7	27405	27418	TAATGGATCTAGCGCGGACG	59.76	20	0.240145	CCGTTTGTTGTTGGCTGTCA	59.546	20	0.453793	260	27291	27550	Good	Good	Good	Good	Good	Good
C20378_28959	C20378	p3	(GAA)6	28959	28976	CCAATCGAGGATCCCACCAG	59.893	20	0.107456	AGAGAGCGATCCATATGCGT	58.748	20	1.25218	223	28867	29089	Good	Good	Good	Good	Good	Good
C20378_29464	C20378	p3	(CAT)6	29464	29481	CCAGGACAGATTTCAAAGCAGG	59.509	22	2.4909	TGTTGAAGAGATTGTGCATGAGG	59.245	23	3.75485	201	29324	29524	Good	Good	Good	Good	Good	Good
C20396_3381	C20396	p2	(AG)7	3381	3394	GTCATAAGAATCGCCCACCCA	60.134	21	1.13422	TGCTACTGGAGGCGTAGAGA	59.745	20	0.255033	293	3293	3585	Good	Good	Good	Good	Good	Good
C20396_24472	C20396	p5	(AAGAA)4	24472	24491	GAGGTTTCACACTCTCCCCC	59.675	20	0.325272	GCCCTCTGTTGCTCCTCTTT	59.963	20	0.037447	250	24384	24633	Good	Good	Good	Good	Good	Good
C20420_7576	C20420	p3	(CTT)8	7576	7599	CTGCACGGAGATCCCTAACC	59.895	20	0.105039	TGTCGTAAAGAAGAAGGTAAAGTGA	58.191	25	6.80883	285	7403	7687	Good	Good	Good	Good	Good	Good
C20420_7911	C20420	p2	(TC)8	7911	7926	TCCCTCCCCTTAGAAAACCA	57.556	20	2.44403	TGTTCGTAGTGAATTTGGTGGT	58.189	22	3.81108	271	7829	8099	Good	Good	Good	Good	Good	Good
C20464_5909	C20464	p3	(TAT)6	5909	5926	TTGGAGGGCACGTAATCACC	60.036	20	0.03582	ACTGACTTGCAACTTGCCCT	60.107	20	0.106519	206	5848	6053	Good	Good	Good	Good	Good	Good
C20470_18658	C20470	p2	(TG)7	18658	18671	AAGCCGACAATTGCAAACCC	59.967	20	0.033366	TCGAAGCGCCCAAGAATCTT	60.036	20	0.036388	261	18496	18756	Good	Good	Good	Good	Good	Good
C20486_20298	C20486	p2	(AT)10	20298	20317	TCGAGGAAGCCTTTTTATTGCT	58.314	22	3.68602	AACTGACTCCTCCCCTTCGA	59.885	20	0.11456	294	20233	20526	Good	Good	Good	Good	Good	Good
C20490_13838	C20490	p3	(TAT)6	13838	13855	GCAGGACAACGGACAGAGAA	59.966	20	0.033504	GGCAAATACGCTGCTGCTAC	59.972	20	0.02811	268	13710	13977	Good	Good	Good	Good	Good	Good
C20498_18779	C20498	p3	(TTC)6	18779	18796	TTCTTCTGTGGCGATTCCCC	60.035	20	0.035439	AAGCAAGCGACTTCGACTCA	59.968	20	0.03213	274	18721	18994	Good	Good	Good	Good	Good	Good
C20498_30852	C20498	p2	(TA)9	30852	30869	GTTCCAGGAGAGGTCAACGG	60.037	20	0.037232	ACAAATATACCAACTCCCCATAAGT	57.779	25	7.22089	217	30700	30916				Good	Good	Good
C20508_11803	C20508	p3	(GTT)6	11803	11820	GACCATCACGATCATCCACCA	59.861	21	1.13886	TGGTCGAAGGATTTCATCGGA	59.171	21	1.82859	294	11589	11882	Good	Good	Good	Good	Good	Good
C20508_14346	C20508	p3	(TTG)7	14346	14366	CGCCCATAATTTCGGCTTGA	58.979	20	1.0212	GGAACTTGGATCATTCAAAACTCCA	59.756	25	5.24373	281	14149	14429	Good	Good	Good	Good	Good	Good
C20508_14614	C20508	p3	(TAT)6	14614	14631	ACGAAAATTTAAAGGATTCGCTCC	58.362	24	5.63781	GGAGTCCAAAATCCAGGATCCA	59.758	22	2.2422	247	14499	14745	Good	Good	Good	Good	Good	Good
C20508_16890	C20508	p3	(AGA)7	16890	16910	GCCATGATGGTCCTCAGCTT	60.107	20	0.106819	TTGGGTGAGTTCAGTGCAGG	60.179	20	0.17902	248	16773	17020				Good	Good	Good
C20524_7335	C20524	p6	(AAAACG)4	7335	7358	AATTGGATTTTATTGGTTGGATTCAAA	57.195	27	9.80498	ATGTCATCCCAACCCAACCC	59.959	20	0.04109	298	7220	7517	Good	Good	Good	Good	Good	Good
C20538_2826	C20538	p2	(TC)7	2826	2839	GCAGACAGCCAGGAAAGGAA	60.251	20	0.250901	GCGCGCAAGTAAAAGAGGAC	60.179	20	0.179222	288	2757	3044		Good	Good	Good	Good	Good
C20538_5453	C20538	p3	(CCT)7	5453	5473	AATCATCCCTCCATCCCCCA	60.028	20	0.027696	GCTCGACGCGATTGAATCAC	60.044	20	0.043822	197	5335	5531	Good	Good	Good	Good	Good	Good
C20578_13349	C20578	p2	(CT)12	13349	13372	GTCTCATCCCCTTCCTCCCT	60.031	20	0.030603	GGCGTGTTAAGCAAGTGTCA	59.058	20	0.941542	298	13125	13422	Good	Good	Good	Good	Good	Good
C20596_36070	C20596	p3	(AGT)6	36070	36087	AGCCAACAAGTCCATCACGT	59.891	20	0.108585	CTCGGCAAGGACTAGATCGG	59.688	20	0.312416	271	35931	36201	Good	Good	Good	Good	Good	Good
C20620_1856	C20620	p6	(GGATGA)5	1856	1885	TCTTGATTGCGACGACTAGCT	59.527	21	1.47288	GGGTTCATTTTTCCCCAGCC	59.387	20	0.61326	295	1723	2017	Good	Good	Good	Good	Good	Good
C20620_4194	C20620	p2	(AT)9	4194	4211	TGGAGTTTGATCGGCAGCAT	60.035	20	0.035152	TCTACCTAGTCAACCGGCCA	59.96	20	0.040058	233	4119	4351	Good	Good	Good	Good	Good	Good
C20620_20979	C20620	p3	(TCA)6	20979	20996	TGGGCACTATGGGGTACTCA	59.957	20	0.043485	TTGGGGTCAAGATGTGCTCG	60.322	20	0.321564	296	20741	21036	Good	Good	Good	Good	Good	Good
C20638_33762	C20638	p3	(ACA)6	33762	33779	CCACAAGCACAAGCACAACA	59.827	20	0.173029	GTGGTTGTGGAGCAGCAAAG	59.969	20	0.031178	193	33696	33888	Good	Good	Good	Good	Good	Good
C20684_29803	C20684	p2	(AG)7	29803	29816	AGCCAGATGAGGTTCGAACT	58.729	20	1.27091	ACAGACACAATCCATCGACAA	57.599	21	3.40103	294	29675	29968	Good	Good	Good	Good	Good	Good
C20700_23477	C20700	p3	(CTC)7	23477	23497	CAGAACTGAGAGGGTGCAGG	60.037	20	0.036577	TTTTGGATACTGGCGCTGGT	59.962	20	0.03759	294	23260	23553				Good	Good	Good
C20706_26424	C20706	p2	(TC)8	26424	26439	CTTTCCCTTTTGCCAGCACC	59.966	20	0.03392	GCTGGAAGGGTACAGGCATT	60.034	20	0.034089	270	26210	26479	Good	Good	Good	Good	Good	Good
C20712_24588	C20712	p3	(CAA)6	24588	24605	TGGCTAGGAAAGTGGGAAGAC	59.371	21	1.62885	GTTCCCTGGCATCAAGTCGA	60.036	20	0.036388	284	24383	24666	Good	Good	Good	Good	Good	Good
C20712_29484	C20712	p3	(TGA)6	29484	29501	TCTTGGAACCAGGCACAACA	59.743	20	0.257328	GTGCCAACTAATCCAGGGCT	60.034	20	0.034089	255	29310	29564	Good	Good	Good	Good	Good	Good
C20730_2914	C20730	p4	(TATG)5	2914	2933	TACATCGCACGACACACCAA	59.968	20	0.032267	ATGTGGTCGGGAATTGGCAT	60.033	20	0.033208	163	2821	2983	Good	Good	Good	Good	Good	Good
C20756_18729	C20756	p3	(TGG)6	18729	18746	ATCCTCCTCTGGTTGAGCCT	59.956	20	0.04394	CACGCGTCATTTCACAGCAA	60.041	20	0.0414	237	18550	18786				Good	Good	Good
C20764_23257	C20764	p2	(AG)7	23257	23270	CACTGACTCCAAGTGTGGCT	59.893	20	0.107456	GGGGTTGTGGGTTCTAGTGG	59.962	20	0.037734	295	23044	23338	Good	Good	Good	Good	Good	Good
C20772_1684	C20772	p3	(ACA)11	1684	1716	GTACGTCACCCCCGTTTCTT	59.966	20	0.03392	TAAAATCGTTGGGCTGGGGT	59.594	20	0.406361	271	1495	1765	Good	Good	Good	Good	Good	Good
C20772_5292	C20772	p2	(AG)7	5292	5305	GTGACAAAGGAGACAAAAGTGACA	59.605	24	4.39492	CGTTTGTCTCGTTTGTCTCGT	59.15	21	1.85044	210	5184	5393	Good	Good	Good	Good	Good	Good
C20812_19955	C20812	p2	(CT)10	19955	19974	GCTCACGCGAATCGAACTTC	59.976	20	0.023858	TCGCAGCCTTCGATCATTGT	60.108	20	0.108186	292	19824	20115	Good	Good	Good	Good	Good	Good
C20814_35228	C20814	p4	(TTTG)5	35228	35247	CGTCGCTCTTTCTTCCTCCC	60.459	20	0.458716	CGGGTTTGTTTCATGGTGGT	58.963	20	1.03671	299	35152	35450	Good	Good	Good	Good	Good	Good
C20844_18977	C20844	p6	(TTAGGT)4	18977	19000	CCCAAATCCCTGGATTGCCT	60.032	20	0.031817	TCCCTGGAAAATGCACCTCC	59.96	20	0.039618	294	18774	19067	Good	Good	Good	Good	Good	Good
C20852_6810	C20852	p2	(TA)7	6810	6823	GACAGACAGGGTGAAGGGTG	59.965	20	0.035458	CCTCAAGAGTGCCAGCTCAA	59.964	20	0.035881	237	6709	6945		Good	Good	Good	Good	Good
C20870_35921	C20870	p3	(AAC)7	35921	35941	AGGCTGCCCATCTACCACTA	60.031	20	0.031111	ATTGAGTGATCATCCCGGGC	59.891	20	0.109342	238	35759	35996	Good	Good	Good	Good	Good	Good
C20926_33731	C20926	p3	(CAA)6	33731	33748	CGAAGGGCCCAAAGATGAGT	60.035	20	0.035056	AAGCTTCCATCCCCTTGGTG	59.96	20	0.040204	276	33598	33873	Good	Good	Good	Good	Good	Good
C20926_42380	C20926	p2	(AT)8	42380	42395	TGCTACTCCCCAGATCTGTCA	59.993	21	1.00712	TGCATGATTCATCTGGCTTGG	58.971	21	2.02888	151	42292	42442	Good	Good	Good	Good	Good	Good
C20938_12987	C20938	p5	(TAAAA)4	12987	13006	TGCAGCTCAGATCAAGCCAT	59.745	20	0.255033	GACTGAAGAGGTGTTGGAGGA	59.029	21	1.97136	296	12858	13153	Good	Good	Good	Good	Good	Good
C20946_8480	C20946	p2	(AG)10	8480	8499	GACCAATGAATTGTTGAGGGGG	59.503	22	2.49727	GTTCCTCCTCACCCTTTGCA	59.89	20	0.110486	259	8437	8695	Good	Good	Good	Good	Good	Good
C20946_20340	C20946	p2	(TC)7	20340	20353	TGGTCTTCCGTTTGGTCCTG	59.892	20	0.107831	TCCAGACGCATCGAGTAACG	59.902	20	0.0982	262	20242	20503	Good	Good	Good	Good	Good	Good
C20952_13326	C20952	p2	(CT)8	13326	13341	CATGTGGCCAAGTGGGTTTG	59.966	20	0.033781	TGAAGTCACAACACGGGTGA	59.462	20	0.537653	285	13113	13397	Good	Good	Good	Good	Good	Good
C20964_5883	C20964	p5	(GATTT)4	5883	5902	AATGGGATGGCGTGACAAAT	58.149	20	1.8513	ACCCTGGACAGTGCTGATTG	59.963	20	0.037303	247	5779	6025	Good	Good	Good	Good	Good	Good
C20968_15983	C20968	p2	(AG)7	15983	15996	CCCTTCTCTTTTCGGGGGTC	60.035	20	0.035343	GTATGTCCACCGACCGTTGT	60.038	20	0.037975	179	15867	16045	Good	Good	Good	Good	Good	Good
C20986_8769	C20986	p4	(TTTC)5	8769	8788	GTACTCCACCAGGAACCAGC	60.036	20	0.036294	ACCTGTTGGCCAGTACATCG	60.036	20	0.036388	266	8697	8962	Good	Good	Good	Good	Good	Good
C20986_34305	C20986	p5	(TGTGA)4	34305	34324	CGAGTTCTGATCGATCGGCA	59.971	20	0.029433	ACAGGTCAGCACAGTACAGC	59.966	20	0.034059	273	34104	34376	Good	Good	Good	Good	Good	Good
C21000_4971	C21000	p4	(TGGA)5	4971	4990	CACTTGGTGTGGATTGGGGA	59.888	20	0.112218	TCACCCTAGCTGGACATTCC	58.796	20	1.20415	233	4798	5030	Good	Good	Good	Good	Good	Good
C21034_34866	C21034	p2	(TA)10	34866	34885	TCCGAGAGCATTCACAGCTC	59.826	20	0.174389	TGGAGGAGGGAATGAGTGGA	59.583	20	0.417437	218	34818	35035	Good	Good	Good	Good	Good	Good
C21054_45464	C21054	p3	(CAT)9	45464	45490	TGGTCAACCTGGTTGGGATG	59.888	20	0.112218	ACCATCACTGCAAGCATGGA	59.961	20	0.038599	276	45422	45697	Good	Good	Good	Good	Good	Good
C21092_6944	C21092	p3	(TCA)7	6944	6964	CCCAAATACCGCCCTCAACT	60.034	20	0.034477	GACGGGGTCTCTTTGGAAGG	60.036	20	0.036294	225	6789	7013	Good	Good	Good	Good	Good	Good
C21130_16547	C21130	p2	(TC)8	16547	16562	TCGCTAGAGTCCTTGCTCCT	60.034	20	0.033991	GGGAAGGACAAGGGACAAGT	59.228	20	0.771755	254	16402	16655	Good	Good	Good	Good	Good	Good
C21130_37298	C21130	p2	(AT)7	37298	37311	TACAAGTGCGGAATTGGGCT	59.962	20	0.03759	ACATTTGTGAGAGGGGCGTT	59.89	20	0.110486	277	37080	37356	Good	Good	Good	Good	Good	Good
C21130_40317	C21130	p3	(ACC)6	40317	40334	CAGGTTTTGGATAGCGGGGT	60.034	20	0.034477	GCCGGTTGCTCAGTAGTGAT	60.108	20	0.108138	190	40228	40417	Good	Good	Good	Good	Good	Good
C21146_36675	C21146	p2	(AG)11	36675	36696	AGCGATGCTCTTTTCTTGGA	57.52	20	2.47957	TCTCATGAAAATCATTCTCTTTCTCTT	57.264	27	9.73641	269	36593	36861	Good	Good	Good	Good	Good	Good
C21164_82	C21164	p5	(GACCC)4	82	101	TCGTAACTGGGTTCGGGTTC	59.682	20	0.31812	GCTTGACAAACCGGTGCAAT	59.968	20	0.031994	235	40	274	Good	Good	Good	Good	Good	Good
C21240_26733	C21240	p2	(AT)8	26733	26748	GAAGGCTGTTCCCGACTCAA	59.965	20	0.034896	GGGGATTGCCTGTTCACAGA	59.962	20	0.038166	200	26675	26874	Good	Good	Good	Good	Good	Good
C21242_6892	C21242	p2	(TA)9	6892	6909	AGGGGTAGGTACAAAATCACACA	59.346	23	3.65384	GGTGGGTTCGTCGAAGTAGG	60.109	20	0.108945	300	6848	7147	Good	Good	Good	Good	Good	Good
C21242_7738	C21242	p3	(GAG)6	7738	7755	TTGTGACGGATCCCATTGGG	60.035	20	0.034574	CGCCTAGTTCCGATTCGACA	59.9	20	0.099968	217	7605	7821	Good	Good	Good	Good	Good	Good
C21250_23491	C21250	p3	(CCA)6	23491	23508	CGCTTCCATAACCGCTACCT	59.896	20	0.104304	CCATTCTATGGCCCGGAGAC	59.965	20	0.035458	260	23308	23567		Good	Good	Good	Good	Good
C21252_34958	C21252	p3	(ATG)7	34958	34978	GACCTGCACAAGTCAGGGAA	59.891	20	0.108585	TTCGTTTTTCTGGGTGGGCA	60.396	20	0.395862	264	34814	35077	Good	Good	Good	Good	Good	Good
C21254_4524	C21254	p2	(TA)8	4524	4539	GTGAAAGGCCCTCCTGGTTT	60.179	20	0.178961	CAAGTTGGGAGTTGGCTGGA	60.179	20	0.178992	257	4444	4700	Good	Good	Good	Good	Good	Good
C21258_8637	C21258	p2	(CT)7	8637	8650	GGGGATAAAAACGCTTGTCGG	59.868	21	1.13169	CTCCAGTCAGTCCTTCATGGA	58.817	21	2.18283	292	8420	8711	Good	Good	Good	Good	Good	Good
C21258_14352	C21258	p3	(CAA)6	14352	14369	GCTGGGAATCACCATGGACA	60.034	20	0.034186	ACTAAGACCTTGCAGGACGC	60.037	20	0.037232	180	14297	14476	Good	Good	Good	Good	Good	Good
C21262_30714	C21262	p2	(AG)9	30714	30731	CACTCTGTCTGTCTGGCTGG	60.038	20	0.037512	ACTCCTAGGAGGTTGGTGCA	60.179	20	0.178903	217	30607	30823	Good	Good	Good	Good	Good	Good
C21272_32119	C21272	p3	(TCG)12	32119	32154	GCTCGTCTGAGACTGAGCTC	59.901	20	0.098728	GCGATGAACCCTCGGAAGAA	60.108	20	0.108329	244	31962	32205	Good	Good	Good	Good	Good	Good
C21282_14511	C21282	p5	(ACCCA)4	14511	14530	AATTTGGCGCGGTGTTGAAA	59.897	20	0.103208	GCTGTCAGGGTCTTGCTGAT	60.036	20	0.03563	257	14401	14657	Good	Good	Good	Good	Good	Good
C21306_47773	C21306	p2	(TC)9	47773	47790	CGTGCTGGAGTCCCTGTTTA	59.68	20	0.320374	ACCGACCAAGACCAAAAGATCA	59.894	22	2.10582	214	47655	47868	Good	Good	Good	Good	Good	Good
C21350_31172	C21350	p2	(GA)8	31172	31187	CACCCTTCAATGAATGTGCGT	59.459	21	1.54115	ACCCTGCATCCCTTCCTACT	59.955	20	0.044855	246	31043	31288	Good	Good	Good	Good	Good	Good
C21350_32812	C21350	p2	(AC)8	32812	32827	GAAAGATGGGGCAGGTGTGA	59.962	20	0.038166	GAAACCAGGAAGCCACCGTA	59.964	20	0.035739	269	32646	32914				Good	Good	Good
C21350_41305	C21350	p3	(TGA)7	41305	41325	GGACGGCTTGCAAGGAAAAG	60.039	20	0.039165	GGCACGCTGTTCACATCAAA	59.689	20	0.310543	293	41243	41535	Good	Good	Good	Good	Good	Good
C21350_41445	C21350	p3	(ATG)6	41445	41462	GGACGGCTTGCAAGGAAAAG	60.039	20	0.039165	GGCACGCTGTTCACATCAAA	59.689	20	0.310543	293	41243	41535	Good	Good	Good	Good	Good	Good
C21350_50946	C21350	p4	(CCAA)6	50946	50969	CACAGTGACAGAACAAGTGTGT	58.997	22	3.00279	TGTCTTCCGTTCTCGTTAACCT	59.375	22	2.62484	299	50792	51090	Good	Good	Good	Good	Good	Good
C21374_24354	C21374	p3	(CAA)8	24354	24377	ATCCTAAACCCGGGTTCAGT	58.335	20	1.66514	AACTCTGACGTTCCAAGGCT	59.241	20	0.759346	279	24291	24569	Good	Good	Good	Good	Good	Good
C21384_40955	C21384	p2	(GA)7	40955	40968	AACCTCAGTGTGGCAGATGG	59.963	20	0.037303	AGCTTAAAGGCAGCTCCCAG	60.035	20	0.03467	271	40802	41072	Good	Good	Good	Good	Good	Good
C21426_6314	C21426	p3	(CTA)7	6314	6334	TAGACTTTCTGGGTCCGGGG	60.617	20	0.616679	GGGGGTGGAAAGAAGGATGG	60.033	20	0.033109	276	6221	6496	Good	Good	Good	Good	Good	Good
C21426_35351	C21426	p2	(AG)8	35351	35366	GGCTGCTCCATGGAGATCAA	59.818	20	0.182061	CGCTGTCCTTCCAAAGCTCT	60.321	20	0.321122	271	35234	35504	Good	Good	Good	Good	Good	Good
C21432_31744	C21432	p2	(TG)7	31744	31757	ACTTATGGCTTACCCGGTGC	60.107	20	0.107361	TGGATTCATTTGCCAGGAGC	58.522	20	1.47755	278	31582	31859				Good	Good	Good
C21462_14281	C21462	p2	(TA)8	14281	14296	CGTGCCTCGTTGATTCTTTCC	59.871	21	1.12869	AGTAGGTCTTTGTAGAACAGAACA	57.274	24	6.72649	294	14055	14348	Good	Good	Good	Good	Good	Good
C21464_23882	C21464	p2	(TC)8	23882	23897	TGATCCTACAGTCGTTCCGC	59.545	20	0.4546	TGCAGTGGCTTAACTCTCCG	60.037	20	0.037326	223	23780	24002	Good	Good	Good	Good	Good	Good
C21464_32436	C21464	p5	(TATCA)4	32436	32455	CCGAAAACACACACACACCC	59.9	20	0.099791	TCTCGAAAACTGCAAACGGC	59.693	20	0.306533	245	32302	32546	Good	Good	Good	Good	Good	Good
C21464_36848	C21464	p3	(CTC)6	36848	36865	AACTCTCTGGCCTTCTGCAC	59.964	20	0.036022	GCTGGGAGTAATGGGATCGG	59.965	20	0.035458	264	36656	36919	Good	Good	Good	Good	Good	Good
C21464_37068	C21464	p3	(TCC)6	37068	37085	CGACCTCCCTCCCAAAATGT	59.672	20	0.328258	TTTCGACAATCCACCGCCTC	60.672	20	0.672401	231	36987	37217	Good	Good	Good	Good	Good	Good
C21464_37263	C21464	p3	(GTT)10	37263	37292	GGCGGTGGATTGTCGAAAGA	60.672	20	0.672401	AGTAGGGAGAAATCAAAACACGA	57.777	23	5.22345	173	37200	37372	Good	Good	Good	Good	Good	Good
C21474_46342	C21474	p2	(AG)7	46342	46355	GCCACAGGATCAGAGGAGGA	60.689	20	0.68908	GGCTGGGGTTTGGTTTAACG	59.684	20	0.315886	125	46296	46420	Good	Good	Good	Good	Good	Good
C21502_12932	C21502	p3	(AAC)7	12932	12952	TGCCATTTCAAATCGCTTTCA	57.343	21	3.65701	TTGGCGTAATGAGGATGCGA	59.823	20	0.17691	233	12860	13092	Good	Good	Good	Good	Good	Good
C21502_40030	C21502	p6	(GCGGGT)4	40030	40053	TCCAACTGCTCAAGACGCAT	59.965	20	0.035317	GCGGGTGTTTGACGAGTACT	60.319	20	0.319297	269	39834	40102	Good	Good	Good	Good	Good	Good
C21508_42763	C21508	p3	(TCG)6	42763	42780	CTCGAACCATTCTCGCCTGT	60.109	20	0.108615	GTCCCCACCGTATCTGTTCC	59.823	20	0.177373	283	42538	42820	Good	Good	Good	Good	Good	Good
C21540_50490	C21540	p2	(AG)8	50490	50505	TTTGCTAGCCCTTCATCCCC	59.741	20	0.258774	GCGACAGACTCAGTACTCCG	59.903	20	0.097325	244	50310	50553	Good	Good	Good	Good	Good	Good
C21550_14000	C21550	p2	(TC)7	14000	14013	ACCTACATCCAAAGCCACCG	60.035	20	0.035439	CGTTTTGCCACATCCGGTTT	59.969	20	0.031449	287	13872	14158	Good	Good	Good	Good	Good	Good
C21550_14577	C21550	p3	(ACT)6	14577	14594	CGGACCGATATGCTTCTTGGT	60.203	21	1.20253	CATTTCACAGGGAGAGGGGG	59.743	20	0.257039	224	14474	14697	Good	Good	Good	Good	Good	Good
C21556_39272	C21556	p3	(TGT)6	39272	39289	TCCAAGAACAAAATCAGACCAGA	57.952	23	5.04757	CGATCCAGATCTCATTCCCGG	60.067	21	1.06728	282	39119	39400				Good	Good	Good
C21592_19059	C21592	p5	(CGGGT)4	19059	19078	ACAGGTATCCGTTGCACTGG	60.036	20	0.036388	GGGGTCCCTCAACTCCAATG	60.034	20	0.034089	225	18964	19188	Good	Good	Good	Good	Good	Good
C21592_40180	C21592	p3	(CTT)6	40180	40197	CGATGGCTGACTGAGTCGAA	59.829	20	0.171231	AGGCTGAGTCTGTTCTTGTTGT	59.829	22	2.17145	279	39992	40270	Good	Good	Good	Good	Good	Good
C21592_45475	C21592	p2	(AT)7	45475	45488	TGTTTTGTTTGGTTTTGTTTGGTTGT	60.128	26	6.12773	GTGTACGGATGTGACAGCCA	60.038	20	0.037697	297	45409	45705	Good	Good	Good	Good	Good	Good
C21600_3965	C21600	p5	(CAGGA)5	3965	3989	GCCCCCTCAACAAGATCCAA	59.96	20	0.039618	GGCAAGCAGTTGAGGGTACT	59.963	20	0.036875	246	3900	4145	Good	Good	Good	Good	Good	Good
C21600_47008	C21600	p2	(TA)8	47008	47023	TGCATGAATACCAAAGGGGG	57.842	20	2.15764	TGAGAGTCTGTCCAATGGGA	57.674	20	2.32566	259	46941	47199	Good	Good	Good	Good	Good	Good
C21604_10815	C21604	p6	(TTTATT)4	10815	10838	CAACTGGCAGTTCAATCGCA	59.407	20	0.592637	GCCTGAGTGACAGTTTCCCA	59.891	20	0.108585	268	10768	11035	Good	Good	Good	Good	Good	Good
C21604_13981	C21604	p3	(TTC)6	13981	13998	TTCTTGCGGGGGTTTCACAT	60.179	20	0.178975	ACGTGTGTCAATTAGTGCCTG	58.857	21	2.14312	277	13906	14182			Good	Good	Good	Good
C21604_28317	C21604	p2	(CT)7	28317	28330	ACATGCTCTGCCGAAGACAA	59.965	20	0.035317	TGAGATCTCGGAAAGCGCTC	59.899	20	0.101399	150	28238	28387	Good	Good	Good	Good	Good	Good
C21604_52921	C21604	p2	(GA)7	52921	52934	AGCGGATCAAATACGACGCA	60.179	20	0.179121	GGCGCTGCGGGAATAACTAA	60.812	20	0.812412	287	52831	53117	Good	Good	Good	Good	Good	Good
C21606_23045	C21606	p2	(GA)8	23045	23060	TGTCATTCCGGGAGTCGTTG	60.038	20	0.037697	GGACCATCGAACGCTCCTAG	59.969	20	0.030908	284	22885	23168	Good	Good	Good	Good	Good	Good
C21608_50334	C21608	p2	(AT)11	50334	50355	TGGAACTATGCTCTTAGGACCA	58.28	22	3.71987	GTTTCTCGTCCAGGGCATCA	60.036	20	0.036388	295	50247	50541	Good	Good	Good	Good	Good	Good
C21610_38303	C21610	p3	(TGA)6	38303	38320	TTCGACGAGTTCCAAGACGG	60.04	20	0.039798	AAGGCAACCCCAAGTTCGAT	59.888	20	0.112412	240	38247	38486	Good	Good	Good	Good	Good	Good
C21612_17860	C21612	p5	(TGTAT)4	17860	17879	TCGCACGTATTGGGTGTTTT	58.405	20	1.59547	AGTGGGAGGGGGATTCATGA	59.954	20	0.046242	262	17668	17929	Good	Good	Good	Good	Good	Good
C21636_15708	C21636	p2	(GA)7	15708	15721	CGTGTTTTCTCATGCGCACA	60.041	20	0.0414	TCCGTCGATCAATCTCGCTG	59.971	20	0.029433	174	15597	15770	Good	Good	Good	Good	Good	Good
C21636_16023	C21636	p2	(AG)7	16023	16036	AGTCGGCCAGGTTGTTGAAA	60.107	20	0.106918	ATCTACCTTCCCCACTCCCC	60.03	20	0.029989	282	15970	16251	Good	Good	Good	Good	Good	Good
C21636_20475	C21636	p3	(TGT)7	20475	20495	GAGGGATGTCATCAGGAGCG	59.967	20	0.033228	GACGACCAACAAGGAGGAGG	60.037	20	0.037232	286	20361	20646	Good	Good	Good	Good	Good	Good
C21636_22695	C21636	p2	(GA)7	22695	22708	CAAATTCCAGGGAGGGAGCA	59.667	20	0.332632	TCGTGTTGTCCTGTGGGAAG	59.894	20	0.105964	287	22505	22791	Good	Good	Good	Good	Good	Good
C21678_3862	C21678	p2	(TA)7	3862	3875	TCCACACTCCTGATAATACCACA	58.642	23	4.35821	TGTCATCATCCCATCTTCCCT	58.22	21	2.78041	288	3714	4001	Good	Good	Good	Good	Good	Good
C21678_39153	C21678	p4	(GTTT)5	39153	39172	ACGGAATGAACAGACGCACA	60.25	20	0.249699	TCCCCATCTTACCTCTCTCTCT	58.865	22	3.13528	286	38944	39229	Good	Good	Good	Good	Good	Good
C21704_32800	C21704	p2	(AT)7	32800	32813	GGCGGTCAGAGGTAGATTGG	59.895	20	0.105039	TCCCAGTGGACTTGTGCTTG	60.179	20	0.17902	261	32616	32876	Good	Good	Good	Good	Good	Good
C21706_38953	C21706	p2	(TC)7	38953	38966	GCACACTTGTTGCAACCTGT	59.827	20	0.173255	TGTATGGGCTGGGTTGATTCA	59.362	21	1.63807	285	38882	39166	Good	Good	Good	Good	Good	Good
C21708_38372	C21708	p4	(AAAT)5	38372	38391	TGACCACACGGACTATTGCC	60.037	20	0.036765	ATTGAGCGTGCTGATCACCA	60.036	20	0.036105	258	38206	38463	Good	Good	Good	Good	Good	Good
C21748_17009	C21748	p5	(ATTTT)4	17009	17028	TGGTGTCATCGAGGGTTGTG	59.965	20	0.034756	GGTTGGCGGATTGGGAGTAA	60.035	20	0.034863	284	16901	17184	Good	Good	Good	Good	Good	Good
C21748_25160	C21748	p4	(TGAG)5	25160	25179	GAAGTAGGGGAAGCTCGAGC	59.897	20	0.10339	TAAGTGTGTGCTGTTCCCCC	59.89	20	0.109723	237	25011	25247	Good	Good	Good	Good	Good	Good
C21754_39980	C21754	p2	(AC)8	39980	39995	TGTGTCCGGTTCAAGTCCTG	59.894	20	0.105964	GACCCATAGCTGTTGCAGGT	60.035	20	0.035056	189	39851	40039	Good	Good	Good	Good	Good	Good
C21756_11539	C21756	p4	(AATA)5	11539	11558	CCCGATCAGACAACCGTCAT	59.824	20	0.17576	ATCGTTGGCAGCCTTACCAA	59.962	20	0.03759	247	11484	11730	Good	Good	Good	Good	Good	Good
C21758_31218	C21758	p5	(TGTAG)4	31218	31237	GGCCACACAATACACTCGGA	60.037	20	0.036765	ATCACAGGAAGGAGGGGGAT	59.652	20	0.34837	187	31174	31360	Good	Good	Good	Good	Good	Good
C21758_39744	C21758	p2	(AG)9	39744	39761	TGACAGGGGAAAAGGAGGGA	60.104	20	0.104144	TCATGGTCCCTCTCTGATCTGA	59.754	22	2.24581	121	39701	39821	Good	Good	Good	Good	Good	Good
C21758_40017	C21758	p5	(CTTTC)6	40017	40046	TCAGATCAGAGAGGGACCATGA	59.754	22	2.24581	TGTTGACATCCAAGAAACCCA	57.695	21	3.30491	288	39800	40087	Good	Good	Good	Good	Good	Good
C21758_40503	C21758	p2	(AG)8	40503	40518	TTGATGGACAGAGGTAAATGAAGA	57.627	24	6.37301	GAACGCCCCTCTCTTCTTTT	57.813	20	2.18653	300	40459	40758	Good	Good	Good	Good	Good	Good
C21758_49221	C21758	p2	(GA)8	49221	49236	CGAGTGTGAGCCTACGTCTC	59.903	20	0.097325	CCGCGTCAGTATCCCTCTTC	59.969	20	0.030908	250	49093	49342	Good	Good	Good	Good	Good	Good
C21760_42743	C21760	p2	(TA)7	42743	42756	AAGCACAGACAGACAGGCAA	59.819	20	0.181114	TAGGTGGCATGGCGTCTTTT	59.962	20	0.03759	213	42646	42858	Good	Good	Good	Good	Good	Good
C21760_42865	C21760	p4	(CATA)6	42865	42888	AAGCACAGACAGACAGGCAA	59.819	20	0.181114	TGATAAGAGATCTTTTGGGTGCG	58.808	23	4.19154	286	42646	42931	Good	Good	Good	Good	Good	Good
C21764_59834	C21764	p3	(GGT)6	59834	59851	TGGTATTGATGGTGGTGGTGG	59.995	21	1.00533	GGCACTCTTGATTGCGCTTT	59.758	20	0.242017	276	59793	60068	Good	Good	Good	Good	Good	Good
C21772_10037	C21772	p2	(AT)7	10037	10050	CCGAAGATCATTTTTCGCACGA	59.906	22	2.09362	TTCAACACCCCGCTTCTCTC	59.965	20	0.034896	222	9988	10209	Good	Good	Good	Good	Good	Good
C21772_10479	C21772	p2	(AT)7	10479	10492	AAAGGACACACAGACGCAGA	59.536	20	0.464036	CTTCCCTCCCCATCTCCTCA	60.031	20	0.030705	232	10323	10554	Good	Good	Good	Good	Good	Good
C21772_10737	C21772	p2	(TA)11	10737	10758	GGGAGGGAAGGGAGGATCTA	59.132	20	0.868186	GCTGTCGAAACATCCATTGAGA	58.997	22	3.00279	300	10545	10844	Good	Good	Good	Good	Good	Good
C21780_25058	C21780	p2	(AG)8	25058	25073	AAAGAACTTGCGCGTGTCAC	59.972	20	0.027586	TCCCGCTGAGACTACATGGA	60.034	20	0.033503	300	24834	25133	Good	Good	Good	Good	Good	Good
C21780_31462	C21780	p3	(ATG)6	31462	31479	AGTCCGATGCTGACAGGTTG	60.037	20	0.036952	TCCCGCTGAGACTACATGGA	60.034	20	0.033503	288	31417	31704	Good	Good	Good	Good	Good	Good
C21780_31629	C21780	p2	(AG)8	31629	31644	AGTCCGATGCTGACAGGTTG	60.037	20	0.036952	TCCCGCTGAGACTACATGGA	60.034	20	0.033503	288	31417	31704	Good	Good	Good	Good	Good	Good
C21788_25943	C21788	p3	(TCT)6	25943	25960	ATCTGACCCGCCGTTTTCTT	59.964	20	0.036306	CAGAACCTTCCTGGCGTTGA	60.25	20	0.250295	255	25749	26003	Good	Good	Good	Good	Good	Good
C21788_27734	C21788	p3	(GAT)7	27734	27754	CGATCCCACCACGATGACAT	59.895	20	0.104855	ACGATTTGTGAATGTGACCAAGA	58.866	23	4.13382	176	27674	27849	Good	Good	Good	Good	Good	Good
C21788_29340	C21788	p4	(AAAG)5	29340	29359	GTTGGCGATGCTCGATGTTC	59.973	20	0.026803	CTGGTTCTGAGCCAGTCTGG	60.037	20	0.036577	251	29175	29425	Good	Good	Good	Good	Good	Good
C21788_35062	C21788	p3	(TCT)8	35062	35085	GATCGGTTTCCCCTTCTCCC	59.819	20	0.180642	AGGAGCTCAAAACGCGCTAA	60.32	20	0.320421	255	34991	35245	Good	Good	Good	Good	Good	Good
C21808_56006	C21808	p2	(TA)8	56006	56021	ACTCAGTTGGTCAGCTGTCT	58.582	20	1.41833	CCAGGGAGGAACATGTCACA	59.308	20	0.692476	285	55942	56226	Good	Good	Good	Good	Good	Good
C21812_53343	C21812	p3	(TGT)9	53343	53369	GCCTCGCTAATAGATGCTGGT	59.999	21	1.00141	AGCAACTCTCGCTCTTCACC	60.038	20	0.03779	179	53297	53475	Good	Good	Good	Good	Good	Good
C21818_37019	C21818	p5	(ATTCG)4	37019	37038	CCCAAGGCATAGCACTTCGA	60.108	20	0.107703	ATTCGACGGGTTTTTGGGGA	59.889	20	0.110869	213	36975	37187	Good	Good	Good	Good	Good	Good
C21846_65243	C21846	p2	(AG)9	65243	65260	GGTTGCCCTCAGAGGAAGTC	60.036	20	0.035915	CAGGTCTGAAGGGTTCTGCA	59.602	20	0.397941	256	65096	65351	Good	Good	Good	Good	Good	Good
C21850_53983	C21850	p3	(AAT)6	53983	54000	TAGATGTGATTGCGGAGGCG	60.249	20	0.249447	GTCAGTTTGATCTGGGATGGGT	60.026	22	2.02589	278	53821	54098	Good	Good	Good	Good	Good	Good
C21854_4592	C21854	p2	(TG)7	4592	4605	TTTGAAGGAAGCGGAGTCGG	60.32	20	0.320421	AGCACACTACCGCTCAAACA	59.894	20	0.105964	215	4525	4739	Good	Good	Good	Good	Good	Good
C21900_3361	C21900	p2	(TA)9	3361	3378	GCCAACTCTTCACGCACATG	60.11	20	0.110056	TGTCGGCCAACATAGACGAG	59.827	20	0.172578	208	3285	3492	Good	Good	Good	Good	Good	Good
C21934_1154	C21934	p3	(GAA)6	1154	1171	TCGCCGTCTTCATCATCGAG	59.971	20	0.029433	GAAGCCAGTCAAGATCCCCC	60.107	20	0.106967	264	1072	1335	Good	Good	Good	Good	Good	Good
C21934_13012	C21934	p5	(TTTTC)12	13012	13071	TCACTGTTTCAGGACCGTCA	58.884	20	1.11631	TCCAGAGGGGGTACATGTCA	59.584	20	0.41583	272	12927	13198	Good	Good	Good	Good	Good	Good
C21934_32374	C21934	p5	(GATTT)5	32374	32398	GAGTCTGACCAACCCACCAG	59.965	20	0.035458	GGCAACTTTTCAGCCTTCGG	60.039	20	0.039165	281	32271	32551	Good	Good	Good	Good	Good	Good
C21936_63799	C21936	p2	(TC)12	63799	63822	TGACGAGGTTGATGGCTGTT	59.604	20	0.396435	AGGAGAAGAAATTCGATTCCATGA	58.006	24	5.99425	135	63759	63893		Good	Good	Good	Good	Good
C21942_67901	C21942	p2	(AT)12	67901	67924	GTTGGTGTTGGTGTTGATCCA	58.972	21	2.02813	ATGAACAGGTCGGCTTAGGC	60.108	20	0.107654	294	67840	68133	Good	Good	Good	Good	Good	Good
C21946_66158	C21946	p2	(AG)8	66158	66173	CACGGCAAGCATTCCTCAAG	59.83	20	0.169672	TTACAGGCATGTGACAGCCC	60.322	20	0.322456	256	66006	66261	Good	Good	Good	Good	Good	Good
C21982_30437	C21982	p5	(CTTTT)5	30437	30461	GTCTCGCTCTCTCGTGTTCC	60.179	20	0.179184	TCAACAAGACTGAGAGGTCGA	58.417	21	2.58314	288	30310	30597	Good	Good	Good	Good	Good	Good
C21982_30837	C21982	p2	(CT)10	30837	30856	CGCCAAGGTCACACATACCT	60.036	20	0.036388	TACCACGGCTCGTTTTTCGA	59.968	20	0.031857	277	30771	31047	Good	Good	Good	Good	Good	Good
C21984_60835	C21984	p2	(TC)7	60835	60848	TGATTGCTGGGTTCTGGGTC	59.962	20	0.038166	CCAGAAAGCCTGCCCTTACA	59.962	20	0.038166	296	60713	61008	Good	Good	Good	Good	Good	Good
C21992_3176	C21992	p2	(CT)7	3176	3189	TGGCTGATCCAACTGAATTCT	57.273	21	3.72656	AACCCATTGTCGTCCCCTTG	60.251	20	0.251165	238	3134	3371	Good	Good	Good	Good	Good	Good
C21992_73964	C21992	p3	(GAA)7	73964	73984	TACTCCATGGAAGTTCGGCG	59.825	20	0.174845	TCCTCGCCATCACTCTCTGA	60.034	20	0.034089	153	73902	74054	Good	Good	Good	Good	Good	Good
C22006_71004	C22006	p2	(TC)9	71004	71021	CCACCTCCCACCATCATCAA	59.375	20	0.625316	TCAGACCATCCCAGGCCTTA	59.956	20	0.044092	300	70798	71097	Good	Good	Good	Good	Good	Good
C22008_40080	C22008	p3	(ATC)10	40080	40109	GAGAACAGGAGGTGGGAACG	60.037	20	0.037232	CGGCGGCGCACATTATTAAG	60.384	20	0.38423	261	39991	40251	Good	Good	Good	Good	Good	Good
C22010_44152	C22010	p3	(GTG)7	44152	44172	GGTTGATTCTGGGGCGGTAA	60.035	20	0.034863	ACCAGCCTATCATCCCCAGT	60.03	20	0.029681	279	43958	44236	Good	Good	Good	Good	Good	Good
C22010_52029	C22010	p3	(TCA)6	52029	52046	ATTGCTTCTGGCTGGAGACC	60.035	20	0.03467	CTGGCGGACTGGAACTATCG	60.249	20	0.249073	217	51871	52087	Good	Good	Good	Good	Good	Good
C22010_52518	C22010	p3	(TGT)6	52518	52535	TGTAATTGGCTCGGGTGGAC	60.036	20	0.03582	GCAGAGTCCAAGTCACTCCC	60.037	20	0.036858	277	52415	52691	Good	Good	Good	Good	Good	Good
C22016_76009	C22016	p2	(TA)7	76009	76022	GTGAAAGGCCCTCCTGGTTT	60.179	20	0.178961	AAAACCTGTCCACCAAGGGG	60.106	20	0.105709	211	75929	76139	Good	Good	Good	Good	Good	Good
C22026_25508	C22026	p4	(TTTG)5	25508	25527	GGCCGAAAGAAACCAACGTC	60.041	20	0.040692	AGACATGGCTTTCCGGACTG	60.036	20	0.03601	218	25452	25669	Good	Good	Good	Good	Good	Good
C22026_29919	C22026	p3	(GTG)6	29919	29936	ATTCCTCTGCAGAAGACGCG	60.459	20	0.459237	GCCAATGCTCCATTTTCCCC	59.821	20	0.178767	298	29806	30103	Good	Good	Good	Good	Good	Good
C22042_356	C22042	p2	(AT)8	356	371	GCTAATGCTGAGGTCCCAGG	60.179	20	0.179034	GGCTCTCCTCTCCCCACTTT	60.912	20	0.912006	283	263	545	Good	Good	Good	Good	Good	Good
C22042_52141	C22042	p4	(AAGA)5	52141	52160	CTAGGGTCCAGACAGCCTCT	60.033	20	0.032615	GAGAGGACTCCATTGGACTCA	58.538	21	2.4617	273	51996	52268	Good	Good	Good	Good	Good	Good
C22042_79427	C22042	p5	(CCTGT)4	79427	79446	TGCTCTCACTAGTGTTGCCC	59.678	20	0.321671	GCCCCCTCAACAAGATCCAA	59.96	20	0.039618	193	79362	79554	Good	Good	Good	Good	Good	Good
C22052_20338	C22052	p2	(GA)9	20338	20355	CCGATCGATTCACCGTGAGT	59.899	20	0.100682	TGGCTGGTGGTTGTGTGAAT	60.106	20	0.106268	124	20289	20412	Good	Good	Good	Good	Good	Good
C22052_22607	C22052	p6	(TGCCAT)4	22607	22630	AATGTGCGCATAACGTCACG	59.905	20	0.094558	TCGATGTGGCGTGAACAGAA	59.967	20	0.032815	264	22501	22764	Good	Good	Good	Good	Good	Good
C22062_6794	C22062	p2	(AG)7	6794	6807	GTCAAGAAGGGGGATGGAGC	60.107	20	0.106967	GCTCTCGCTCATCCTCCTTC	59.968	20	0.031994	269	6628	6896	Good	Good	Good	Good	Good	Good
C22066_7422	C22066	p2	(AT)8	7422	7437	CCCCCGACATGTCTTCCCTA	60.69	20	0.689745	TCCCCTTCCCCTTCCTCTTT	59.801	20	0.198696	254	7330	7583	Good	Good	Good	Good	Good	Good
C22066_7868	C22066	p3	(GGA)6	7868	7885	AGAAGGGAGATAATAGAGTGGGGA	59.576	24	4.42396	ACTTGCCCTTCTCCCTTTTTGA	60.091	22	2.09133	241	7735	7975	Good	Good	Good	Good	Good	Good
C22072_34348	C22072	p2	(AT)7	34348	34361	ACCCCATCCTGATCAATTCATT	57.452	22	4.54789	CAGATGTGGATCCACTGGTT	57.205	20	2.79523	297	34248	34544	Good	Good	Good	Good	Good	Good
C22076_59411	C22076	p2	(AG)9	59411	59428	CGGGAAGTTCTGCACTTGGA	60.25	20	0.250295	ACCACAACTCACAAACCAAAAA	57.391	22	4.60895	296	59233	59528	Good	Good	Good	Good	Good	Good
C22076_59941	C22076	p2	(AG)7	59941	59954	AGGAAAGAGAGTGATTCAAGAGAGA	58.984	25	6.01592	TGCTCAGACTGTGGAGGAAC	59.318	20	0.681733	296	59763	60058	Good	Good	Good	Good	Good	Good
C22078_3444	C22078	p4	(AAAG)6	3444	3467	GGCTCTCCTTAGCAAACCGA	59.751	20	0.249398	TCCGTCCGAAAAATTCACAATTCT	59.483	24	4.51745	284	3233	3516	Good	Good	Good	Good	Good	Good
C22078_3617	C22078	p4	(AATC)5	3617	3636	AGAATTGTGAATTTTTCGGACGGA	59.483	24	4.51745	CTCCATCCGCTCCTTCTTCC	59.894	20	0.105778	235	3493	3727	Good	Good	Good	Good	Good	Good
C22078_6605	C22078	p2	(CT)9	6605	6622	CGCATGCAGAGTTGGAATCG	59.973	20	0.027194	TGCAGGTCCGAAAATAGCCA	59.673	20	0.326595	246	6466	6711	Good	Good	Good	Good	Good	Good
C22078_28665	C22078	p5	(TTTCT)10	28665	28714	TCCTTTGCTCTCTTGCCTCC	59.674	20	0.326264	CTGAGCTAGGAGGGGAGAGG	60.179	20	0.178964	275	28590	28864	Good	Good	Good	Good	Good	Good
C22082_52525	C22082	p2	(AG)7	52525	52538	ATGAGGATGCAGGAGAACGC	60.179	20	0.179062	GTTAGGGTTTTCGGAGGCGA	60.037	20	0.037046	190	52471	52660	Good	Good	Good	Good	Good	Good
C22082_63697	C22082	p3	(AGT)6	63697	63714	TGTGGTCTTTAGGTTCCTCCG	59.378	21	1.62181	AGCTTTCTACTTTCGGCCCC	60.035	20	0.035343	294	63609	63902	Good	Good	Good	Good	Good	Good
C22088_38558	C22088	p5	(TCTGA)4	38558	38577	TCACACAACTCAAATCTACTTGGT	58.319	24	5.68062	ATCTGACAAATCTGTGGGGG	57.185	20	2.8148	185	38475	38659	Good	Good	Good	Good	Good	Good
C22092_11012	C22092	p2	(TC)8	11012	11027	CGGATAGTGGGCCCATGATG	60.322	20	0.321919	CGTTCCAGTCTCGGGACAAA	59.967	20	0.032952	105	10971	11075	Good	Good	Good	Good	Good	Good
C22092_12045	C22092	p3	(TGA)6	12045	12062	AGGTTAGTCGACTCATGTAGACA	58.413	23	4.58688	CCACTATCCTGGAATCGGCC	59.965	20	0.035458	234	11975	12208	Good	Good	Good	Good	Good	Good
C22100_17348	C22100	p2	(TC)9	17348	17365	ACCACTCTGCTGCTTCCATC	60.036	20	0.03563	GTCAAGCCGGACAGAGTTGA	59.966	20	0.033504	185	17276	17460	Good	Good	Good	Good	Good	Good
C22100_19315	C22100	p2	(TC)8	19315	19330	CGGGATCAATGAGAGAGGCC	59.965	20	0.034616	AGCATCACGTCGGTTTGAGT	59.966	20	0.033504	267	19163	19429	Good	Good	Good	Good	Good	Good
C22100_29070	C22100	p3	(TCA)8	29070	29093	NAAGTTCGAAGATCCCTCAA	58.72	20	1.28046	CAGGCTGGTTGAGACGACTA	59.111	20	0.888619	288	28854	29141	Good	Good	Good	Good	Good	Good
C22100_59408	C22100	p2	(GA)7	59408	59421	TCCAGTTCGATTCGCCAACA	59.966	20	0.034198	ACTGTCCTCGCATCACGTTT	59.966	20	0.033504	288	59196	59483	Good	Good	Good	Good	Good	Good
C22100_69922	C22100	p6	(TATGTT)4	69922	69945	CAGCGCGGTTTCCTCATTTT	59.759	20	0.240945	CACCAGCTCGCACTGAACTA	60.038	20	0.038251	282	69859	70140	Good	Good	Good	Good	Good	Good
C22102_47499	C22102	p2	(TA)7	47499	47512	TGCAAGAGGTGAGATCCAAGT	59.019	21	1.98077	TTACTTTTCCCACCTCGCCC	59.963	20	0.03716	225	47423	47647	Good	Good	Good	Good	Good	Good
C22110_79073	C22110	p4	(AGAC)5	79073	79092	TGGTCAGAACACGCACATGA	59.894	20	0.105778	TCTTGTTGCTTGAGCCCCAA	60.106	20	0.106268	238	78994	79231	Good	Good	Good	Good	Good	Good
C22112_69298	C22112	p5	(CTTTT)6	69298	69327	AGAATCGGCCCTGATTCGTG	60.179	20	0.179073	AACAAGCAGGCCTAGCATGT	59.961	20	0.038744	279	69118	69396				Good	Good	Good
C22116_79149	C22116	p3	(CTG)8	79149	79172	CGAGTGGTCTGGTGATCGAG	59.9	20	0.099613	ACCGAGTCCACACCACTACT	60.179	20	0.17897	284	78966	79249	Good	Good	Good	Good	Good	Good
C22126_41856	C22126	p2	(TC)8	41856	41871	ACATCTTGCACACACACACA	58.251	20	1.74895	ACAAAACCAAACAGACAACACCA	59.678	23	3.32225	252	41742	41993	Good	Good	Good	Good	Good	Good
C22126_42322	C22126	p2	(CT)7	42322	42335	TCTGAGCTAGCTTTTGGGAGC	60.066	21	1.06585	TCACAGGTGTGGAATGGTGT	59.157	20	0.843309	300	42103	42402	Good	Good	Good	Good	Good	Good
C22152_47568	C22152	p6	(TTTTTC)4	47568	47591	TCGTCGCTCTGGTTGTACAC	60.04	20	0.039798	TCTCTTCTTGCTTCCGGCTG	60.037	20	0.036952	222	47523	47744	Good	Good	Good	Good	Good	Good
C22152_57996	C22152	p3	(GGT)6	57996	58013	ACCACCAACCCACCAACATT	60.032	20	0.031616	GGTCATCCTTGTTCAGGGGG	60.034	20	0.034089	273	57885	58157	Good	Good	Good	Good	Good	Good
C22154_13415	C22154	p5	(TTTTG)4	13415	13434	TGTCTGTTTGGGTTTTGTCTCT	58.037	22	3.96313	CCTCTCCTTCGCATGAGTCC	59.896	20	0.103937	204	13357	13560	Good	Good	Good	Good	Good	Good
C22174_62159	C22174	p2	(TC)13	62159	62184	GTTTACCACACCAAGGCAGC	59.686	20	0.313987	ACGTGGTAGATGCTGCCTTC	60.108	20	0.108138	293	61977	62269	Good	Good	Good	Good	Good	Good
C22194_67349	C22194	p3	(TTG)8	67349	67372	TTACTAGCACCAGCACCAGC	60.036	20	0.036388	CGGAGTCCTCAAGCCAGTTT	59.965	20	0.035458	252	67304	67555	Good	Good	Good	Good	Good	Good
C22216_27463	C22216	p2	(TA)8	27463	27478	GTGACCGGTTCTCTCAGCTC	60.109	20	0.109039	AGTGTGAGAATGCAAGCTTTTCT	59.112	23	3.88772	285	27252	27536	Good	Good	Good	Good	Good	Good
C22224_82844	C22224	p2	(TA)7	82844	82857	GCTCCACACATGAAGCCCTA	59.747	20	0.253044	TGGGTGTCCAATAGACCAGTC	59.093	21	1.90657	299	82678	82976	Good	Good	Good	Good	Good	Good
C22224_87414	C22224	p2	(TC)13	87414	87439	ACACTCACACACTCACACTCA	59.175	21	1.82485	TCCAAGAAGAAGTTTTGAGCTGA	58.219	23	4.78081	285	87233	87517	Good	Good	Good	Good	Good	Good
C22224_87657	C22224	p4	(AAAC)7	87657	87684	TGCTTTTTGTTTGGCTTGCAC	59.263	21	1.73668	ATTGGCGGATTTGGTTTGGC	60.036	20	0.036483	283	87601	87883	Good	Good	Good	Good	Good	Good
C22226_13471	C22226	p2	(CT)8	13471	13486	GAGGCATGGGATGACGATCA	59.606	20	0.394192	TACCGCAATCACACCACCTC	60.037	20	0.036765	271	13410	13680	Good	Good	Good	Good	Good	Good
C22226_26570	C22226	p3	(AAC)6	26570	26587	TTCGGTTGAGAGTGGTCGTG	59.968	20	0.031585	TGGTGGTGAGTTCGTTGAGG	59.894	20	0.105964	226	26405	26630	Good	Good	Good	Good	Good	Good
C22226_53784	C22226	p3	(TAA)6	53784	53801	ACGAGAAGGAGAGGGGAACA	59.885	20	0.11456	TCGAGACGAACATCGACGTC	59.906	20	0.094216	231	53627	53857	Good	Good	Good	Good	Good	Good
C22230_31894	C22230	p2	(GA)7	31894	31907	GAGCAGGACGACACCTTGAA	59.966	20	0.033504	AGTCCGCCGCTTCCAATC	60.125	18	2.12511	290	31661	31950	Good	Good	Good	Good	Good	Good
C22230_83794	C22230	p2	(AG)9	83794	83811	ACGAGAGCTGAAAACATGCA	58.117	20	1.88291	TGGACTCCTTCCCATCCCTT	59.879	20	0.121197	198	83742	83939	Good	Good	Good	Good	Good	Good
C22230_83962	C22230	p2	(TA)7	83962	83975	AAGGGAAGGGATGGGAAGGA	59.877	20	0.123266	AAAGGTTCACTCAGGCGTGG	60.535	20	0.535102	296	83915	84210	Good	Good	Good	Good	Good	Good
C22230_90014	C22230	p2	(GA)9	90014	90031	AAAGGGACAGGATCGTGGTG	59.675	20	0.324943	CCAACGCGAAACTTCCGTTT	59.972	20	0.028374	165	89937	90101	Good	Good	Good	Good	Good	Good
C22230_105438	C22230	p6	(TAATCC)4	105438	105461	AGTCAGTCCATAGTCCATAGTCCA	60.079	24	4.07915	TTGCTAACCCGTCCCTTCAC	59.964	20	0.035739	155	105365	105519	Good	Good	Good	Good	Good	Good
C22254_19260	C22254	p3	(AGT)7	19260	19280	ACAGACACCGATTCTGGATTGT	59.697	22	2.30302	TACGGGCGCTAATCTCGTTC	59.97	20	0.029834	284	19206	19489	Good	Good	Good	Good	Good	Good
C22254_93576	C22254	p4	(AAGA)6	93576	93599	ATTTTTGTGTCTGCTGCCGG	59.685	20	0.314935	TCTGTTTGGTTCCGTCTCCG	59.967	20	0.032952	292	93532	93823	Good	Good	Good	Good	Good	Good
C22280_110376	C22280	p5	(TCGAT)4	110376	110395	TTACAAACTCTTCCGGGGCC	59.963	20	0.03716	CTGTCTGACACCCCACATCC	60.036	20	0.03601	245	110257	110501	Good	Good	Good	Good	Good	Good
C22280_124042	C22280	p2	(GA)20	124042	124081	GGAAGCGCACAAAGACAAGG	60.04	20	0.040067	CCCAAACCCCAACTGGTCTT	60.106	20	0.105709	224	123928	124151	Good	Good	Good	Good	Good	Good
C22284_10599	C22284	p4	(ATGC)5	10599	10618	TCTTTGCACCTGGGAATTGGA	59.853	21	1.14677	GCTGTTGGAAGTGTAGGCCA	60.251	20	0.250727	235	10505	10739				Good	Good	Good
C22284_15578	C22284	p3	(ATT)7	15578	15598	GCGGCTACAAGACCCCATTT	60.68	20	0.67996	CCATCCTGCTGGTTGAGTAGA	59.166	21	1.83363	291	15465	15755	Good	Good	Good	Good	Good	Good
C22288_79590	C22288	p2	(AT)7	79590	79603	GCGCATCTGTGATCCAATGT	58.98	20	1.01967	ACTTCACTCTATTCAAACAGAAACCT	58.717	26	7.28333	296	79370	79665	Good	Good	Good	Good	Good	Good
C22288_83322	C22288	p2	(AT)7	83322	83335	AGGTTACAGCCCCAGAATGC	60.034	20	0.034089	TCGTTTCCCTTGTGCCATCA	59.89	20	0.109532	225	83225	83449				Good	Good	Good
C22294_53563	C22294	p2	(AG)8	53563	53578	TCCCAGACTTGGTCAATTGCA	59.855	21	1.14471	GGAGATGAGGATGATGGCGG	60.037	20	0.036577	275	53458	53732	Good	Good	Good	Good	Good	Good
C22294_72004	C22294	p2	(AT)9	72004	72021	CCCCCTCTCATTTCCTTCGT	59.088	20	0.912486	GGAGTGCTACAAAACTGTGCA	59.053	21	1.94677	211	71854	72064	Good	Good	Good	Good	Good	Good
C22294_73973	C22294	p4	(TCAA)5	73973	73992	TTCTTTCCTCGACTCACGCT	59.04	20	0.959553	ACCACGAGCTGATCCCAAAG	60.036	20	0.03601	281	73913	74193	Good	Good	Good	Good	Good	Good
C22294_74281	C22294	p5	(GTCGG)4	74281	74300	CTTTGGGATCAGCTCGTGGT	60.036	20	0.03601	TCATCCACCTGGGTTTCTGC	59.962	20	0.038166	257	74174	74430	Good	Good	Good	Good	Good	Good
C22294_114226	C22294	p3	(GTG)6	114226	114243	GGTTGCTGAGGAGTAGCGTT	60.037	20	0.037232	GGGAACGCTCTTCAGACCAA	59.965	20	0.034896	231	114122	114352	Good	Good	Good	Good	Good	Good
C22298_60119	C22298	p3	(ACG)7	60119	60139	CTCGGTCCATCAACACCCAA	59.964	20	0.036164	CTTGACTCTTCGGCTTCGGT	60.038	20	0.038159	151	60073	60223	Good	Good	Good	Good	Good	Good
C4624_763	C4624	p6	(AGGGTT)4	763	786	AGTTGAACGCCAGGTGAAGT	59.82	20	0.180406	CCCTAACCCTAACCCTAACCC	58.87	21	2.13019	188	651	838	Good	Good	Good	Good	Good	Good
C6064_310	C6064	p5	(ACCCA)4	310	329	GACATGCACAGCACCCAAAG	60.039	20	0.038892	GGGTTCGGGTCGTAAAACCT	59.965	20	0.035317	243	133	375	Good	Good	Good	Good	Good	Good
C6292_1330	C6292	p2	(AG)9	1330	1347	TTGTGAGCCTGCGTCTCTTT	59.893	20	0.106708	CCGCGTCAGTATCCCTCTTC	59.969	20	0.030908	248	1205	1452	Good	Good	Good	Good	Good	Good
C7244_1295	C7244	p2	(GA)8	1295	1310	GTTGGGTCCAGGCATGATGA	60.034	20	0.034186	TGAGAGACGTGTCAGTTGGC	59.968	20	0.03213	200	1241	1440	Good	Good	Good	Good	Good	Good
C7528_157	C7528	p2	(AG)7	157	170	AGGAATACCGCCCAAAAGCA	59.961	20	0.039035	ATTTCTGGAGGAGGAGGGGG	60.328	20	0.327964	199	59	257	Good	Good	Good	Good	Good	Good
C7612_1937	C7612	p2	(CT)28	1937	1992	CCTCCTCTTCTCTCTCCTCCC	60.133	21	1.13348	GGACAGAGAGATAGATCGAGATCG	59.433	24	4.56676	240	1839	2078	Good	Good	Good	Good	Good	Good
C8126_2400	C8126	p2	(AT)7	2400	2413	GTCGTTCAACAAAACCCGCA	59.901	20	0.099082	TCGGAGGGTGTCTGAGTGAT	59.96	20	0.039764	237	2335	2571	Good	Good	Good	Good	Good	Good
C9580_2124	C9580	p2	(TC)7	2124	2137	CAGCCGGTGATCTCGTTTCT	60.109	20	0.108615	ATCCCAGACAAGTGCAGTGG	59.963	20	0.037303	284	1899	2182	Good	Good	Good	Good	Good	Good
scaffold1_245662	scaffold1	p4	(AAAC)5	245662	245681	CCAACGCCTCACACACCATA	60.321	20	0.32121	ACGATACAACACAATATACGACGA	58.191	24	5.80946	232	245544	245775	Good	Good	Good	Good	Good	Good
scaffold1_245785	scaffold1	p2	(CT)7	245785	245798	AGGGGAAAACAAACAAACAAACA	58.026	23	4.9744	AATGGCCAGCTTGAACAAAAA	57.443	21	3.55723	229	245655	245883	Good	Good	Good	Good	Good	Good
scaffold10_85904	scaffold10	p4	(AAGA)5	85904	85923	AGACCGTATATCCAAGTTAGACCA	58.548	24	5.45226	TGGGGGCGAAAAGATGAGAA	59.304	20	0.695924	294	85768	86061	Good	Good	Good	Good	Good	Good
scaffold115_39312	scaffold115	p3	(TCA)6	39312	39329	TTCCTCCCATTTCTGATTCGAA	57.432	22	4.56807	CGAACAACCAAGCTTGCCAA	59.898	20	0.10212	292	39267	39558	Good	Good	Good	Good	Good	Good
scaffold118_54347	scaffold118	p2	(GA)8	54347	54362	CCGCCATAAGCCGATGAGAT	60.037	20	0.036952	GCCGAACATGGTCCATTGTG	59.829	20	0.171007	283	54275	54557	Good	Good	Good	Good	Good	Good
scaffold118_148620	scaffold118	p3	(TAG)8	148620	148643	ACTCACAACAAGAATGAAACGGA	58.804	23	4.19619	CGGGTATCGAGGGAGAGGAT	59.962	20	0.038455	259	148556	148814	Good	Good	Good	Good	Good	Good
scaffold118_197244	scaffold118	p3	(TGT)12	197244	197279	GTGTTGATGGCCCATGGGTA	60.034	20	0.033601	TCCACACAAAGACCACTCGG	59.894	20	0.105964	223	197118	197340	Good	Good	Good	Good	Good	Good
scaffold118_198327	scaffold118	p3	(TGC)6	198327	198344	GGGAGGGGCTGAGAATTGAA	59.374	20	0.625849	CAGCCTCACTCACAGCAGAA	59.966	20	0.034476	179	198281	198459	Good	Good	Good	Good	Good	Good
scaffold118_198520	scaffold118	p3	(GTT)7	198520	198540	TTCTGCTGTGAGTGAGGCTG	59.966	20	0.034476	CAACAACAACAGCCATCGCA	59.969	20	0.030504	200	198440	198639	Good	Good	Good	Good	Good	Good
scaffold118_198642	scaffold118	p3	(TGT)6	198642	198659	CTGCTGCTGCTGAGGGTAAT	60.107	20	0.107312	AACCAGCCAAACTCACCGAT	59.89	20	0.110486	300	198466	198765	Good	Good	Good	Good	Good	Good
scaffold12_228423	scaffold12	p2	(AT)8	228423	228438	CAATCAACACATGTGCGGACA	59.734	21	1.26645	TCCAGTGGGATTGCTTATGTGA	59.424	22	2.57573	291	228201	228491	Good	Good	Good	Good	Good	Good
scaffold12_363640	scaffold12	p2	(CT)8	363640	363655	CGCAACTCAGACGATGGAGA	59.829	20	0.171231	CTCCGCTACCTCATCGATCG	59.833	20	0.167033	226	363535	363760	Good	Good	Good	Good	Good	Good
scaffold121_53240	scaffold121	p4	(TTAT)5	53240	53259	AAATCCGAGAACTGCTGGGG	60.035	20	0.035056	GCACTATCCCTCCACCCCTA	60.105	20	0.105142	248	53162	53409		Good	Good	Good	Good	Good
scaffold121_67008	scaffold121	p2	(TA)7	67008	67021	TCGGATCTGGAACCTGACCT	59.959	20	0.041238	TGTCCCAGCAAAGACCTGAC	59.891	20	0.108585	248	66891	67138	Good	Good	Good	Good	Good	Good
scaffold121_75911	scaffold121	p6	(TGGTCG)4	75911	75934	AGGAGCAACTCGCCAATGAA	59.963	20	0.036732	TACAGAAGACGAGTTGCCCG	59.757	20	0.242825	271	75738	76008	Good	Good	Good	Good	Good	Good
scaffold125_39043	scaffold125	p2	(TC)7	39043	39056	TCTTCCCGGTTCTTCCTTTCT	58.664	21	2.33593	ACATACTTGGAAGTGGTGGGA	58.655	21	2.34459	215	38980	39194	Good	Good	Good	Good	Good	Good
scaffold131_126550	scaffold131	p2	(GA)8	126550	126565	GATAGTTGGTGGTGGGGGTG	60.034	20	0.034477	CCCCAGATTAGCAGCAGACC	60.179	20	0.179034	189	126433	126621	Good	Good	Good	Good	Good	Good
scaffold131_134246	scaffold131	p3	(GTG)7	134246	134266	AGTGGTGAGTCGATGGAGGA	59.96	20	0.039764	TCACACCAACAGCAGAAGCA	60.107	20	0.107263	300	134104	134403	Good	Good	Good	Good	Good	Good
scaffold131_134896	scaffold131	p3	(TGC)6	134896	134913	ATCGTCATCCTCCTCCTCGT	59.816	20	0.183971	CCATCCAGCTGCAGAAGACA	60.036	20	0.035725	278	134840	135117	Good	Good	Good	Good	Good	Good
scaffold132_48412	scaffold132	p5	(TTTTC)4	48412	48431	GTCCTGAAGCATGGGTGTCT	59.674	20	0.326264	GAGGCCAGGTGTCACAGAAA	59.891	20	0.108585	300	48223	48522	Good	Good	Good	Good	Good	Good
scaffold132_102736	scaffold132	p2	(AG)7	102736	102749	CTTGTAGCGCCGAAATCTGC	59.973	20	0.026803	GACCTTTTCACCCTCTCGCA	59.965	20	0.034896	274	102600	102873				Good	Good	Good
scaffold132_260341	scaffold132	p3	(CTC)6	260341	260358	TTCGGTGGTGGTTGTTTCCA	60.034	20	0.03438	CAGGTCGGATCTGTCAAGCA	59.753	20	0.24746	273	260236	260508	Good	Good	Good	Good	Good	Good
scaffold136_81531	scaffold136	p2	(AG)7	81531	81544	TGGAAGGGAGTTCGAAGTCA	58.288	20	1.71206	GCCACCTTTGCTCATCCTCT	60.035	20	0.03467	221	81416	81636	Good	Good	Good	Good	Good	Good
scaffold136_125296	scaffold136	p2	(CT)9	125296	125313	TTCAGGGTGAGAGCTGCTTG	59.964	20	0.035881	CATCCTTCCTTGACCCACCC	60.034	20	0.034089	140	125223	125362	Good	Good	Good	Good	Good	Good
scaffold136_132723	scaffold136	p2	(AC)7	132723	132736	AGCGTCAGTCTCCAGCTTTC	60.038	20	0.03779	CCCACACCGATCGTCAAGAT	59.824	20	0.17576	293	132497	132789	Good	Good	Good	Good	Good	Good
scaffold136_133679	scaffold136	p2	(AC)7	133679	133692	CTCGACTCAATCCCCAGAGC	59.896	20	0.103937	ATAACAACTTTCCCGGGCGT	59.963	20	0.03716	299	133586	133884	Good	Good	Good	Good	Good	Good
scaffold137_30968	scaffold137	p3	(AAG)6	30968	30985	GAACGATTACCCCGGCAGTA	59.539	20	0.461135	GGCAGAGGAAGAAGTACCGG	59.824	20	0.175989	294	30887	31180	Good	Good	Good	Good	Good	Good
scaffold138_49435	scaffold138	p2	(AG)8	49435	49450	TCACATGTCACAATCAGGTACCA	59.674	23	3.3263	GATCCCGTTCCTTTCCCTCC	59.819	20	0.180642	296	49225	49520	Good	Good	Good	Good	Good	Good
scaffold14_143251	scaffold14	p6	(CTTCCT)8	143251	143298	GCCGCCCCTACGTATTTCTT	60.179	20	0.179065	TTCGAGTGCAAGACGAGACC	60.039	20	0.039437	244	143147	143390	Good	Good	Good	Good	Good	Good
scaffold14_144338	scaffold14	p2	(GA)8	144338	144353	CCCTTCTTGGTCGGGTACAC	60.037	20	0.036671	ACTCGGTGGTGCAAGTCAAT	59.891	20	0.108585	168	144230	144397	Good	Good	Good	Good	Good	Good
scaffold140_35779	scaffold140	p2	(AT)8	35779	35794	GGTAAGAGTAAGTCAGGACGGT	58.912	22	3.08778	CCATCCTCCTTCTTCCCACG	59.821	20	0.179	300	35696	35995	Good	Good	Good	Good	Good	Good
scaffold140_36000	scaffold140	p3	(GGA)7	36000	36020	GGGGAGGGAAATTTTGTTGGG	59.372	21	1.62834	GCCGCTCCTTATGCTCTTCT	59.894	20	0.105778	289	35883	36171	Good	Good	Good	Good	Good	Good
scaffold140_280082	scaffold140	p2	(GA)15	280082	280111	TCTAAGCAGATTCTGTTCATTTTGA	57.016	25	7.98442	GCAAGACTCTCCCGGTCATC	60.179	20	0.179097	292	280012	280303	Good	Good	Good	Good	Good	Good
scaffold140_292552	scaffold140	p2	(GA)12	292552	292575	ACGATGGAGGCTGCTATGTG	59.894	20	0.105593	AAAACTGACGACGACGACGA	59.972	20	0.027979	286	292424	292709	Good	Good	Good	Good	Good	Good
scaffold141_112248	scaffold141	p4	(TTCT)19	112248	112323	AGCAAGGTTGATCATGGCCA	59.96	20	0.040058	CAGGCCACGATGAGTCTTGA	59.753	20	0.24746	240	112125	112364	Good	Good	Good	Good	Good	Good
scaffold141_159099	scaffold141	p2	(GA)15	159099	159128	GAGGTCAGCGACAAATTGGC	59.831	20	0.169009	AAAGTTGGACCGGTTACGCT	59.893	20	0.107268	296	159042	159337	Good	Good	Good	Good	Good	Good
scaffold142_37075	scaffold142	p3	(TTC)6	37075	37092	CGTCATCATGAGACCCAGTCA	59.522	21	1.47811	TTCGTGTTTCTGCAATGGGC	59.686	20	0.313672	297	36946	37242	Good	Good	Good	Good	Good	Good
scaffold142_64864	scaffold142	p2	(GT)9	64864	64881	TTCTGGCAGTGTGTGTGCA	60.078	19	1.07786	CACACCCCATTCCCTTCCAT	59.664	20	0.336048	278	64735	65012	Good	Good	Good	Good	Good	Good
scaffold142_65217	scaffold142	p3	(GAT)6	65217	65234	TCCAAGAGAGAGAAAAGAAGAAGA	57.014	24	6.98565	TCCGTCTATCTGTCTCTTGCA	58.277	21	2.72327	235	65169	65403	Good	Good	Good	Good	Good	Good
scaffold142_68496	scaffold142	p2	(AT)8	68496	68511	GCTCCAGGCTTATGAACTGGA	59.79	21	1.21048	ATGCAAGACACTCCTGCGTT	60.25	20	0.250467	216	68385	68600			Good	Good	Good	Good
scaffold142_68765	scaffold142	p4	(TCAC)5	68765	68784	GGAAGGGTGTGTGTCTGCTT	60.179	20	0.179018	GAGCCTTCGGTCAATCCTCC	60.179	20	0.17907	229	68669	68897	Good	Good	Good	Good	Good	Good
scaffold144_6454	scaffold144	p2	(GA)8	6454	6469	ATGATCGACCGACCGACTTG	59.899	20	0.100682	GAAGGAAGTCTCACCCCGTG	60.037	20	0.037232	274	6402	6675	Good	Good	Good	Good	Good	Good
scaffold144_7066	scaffold144	p2	(AC)7	7066	7079	TGTACCGACCAACAACGTGA	59.541	20	0.459078	GCTTTCGGCAGTAGCGAATG	59.973	20	0.026803	279	6925	7203	Good	Good	Good	Good	Good	Good
scaffold145_20933	scaffold145	p2	(TC)8	20933	20948	ACTTGATCCTCCTCCCTCCC	60.031	20	0.030603	ACCAGCCTTACATACCGGTT	58.718	20	1.28238	232	20872	21103	Good	Good	Good	Good	Good	Good
scaffold145_33460	scaffold145	p4	(CCAT)5	33460	33479	TTTTGGCACATCGTCCTGGT	60.179	20	0.179004	GATGACGACACCCTCACCAG	60.109	20	0.108615	121	33401	33521	Good	Good	Good	Good	Good	Good
scaffold146_86213	scaffold146	p2	(CA)7	86213	86226	GCTGAAGTGTGAGTGTCGGA	59.968	20	0.03213	TCGTTGATCGGTTGGCTTGA	59.966	20	0.034198	195	86100	86294	Good	Good	Good	Good	Good	Good
scaffold146_499948	scaffold146	p3	(ATA)6	499948	499965	GCAGCAACAACAGTCAAGCA	59.899	20	0.10104	GAGATCCAGTGTTTCGGCCA	60.036	20	0.036388	256	499843	500098	Good	Good	Good	Good	Good	Good
scaffold146_512114	scaffold146	p2	(AT)9	512114	512131	GCAAACGAGTTCTTGGAGCC	59.761	20	0.238553	CTTCCTCTCTTTGCACGTGC	59.485	20	0.514691	259	511974	512232				Good	Good	Good
scaffold146_517909	scaffold146	p4	(TTTG)5	517909	517928	TTTTGTTGCTGCTGAGCTCG	59.691	20	0.308684	GGGTGAGTGATGTGTCCCTG	60.036	20	0.03601	159	517860	518018				Good	Good	Good
scaffold150_154716	scaffold150	p5	(TTCCC)4	154716	154735	CCCCATACCCTTGCCATTGT	60.032	20	0.032217	TCCTGAGGAGGTTTGAGGCT	60.179	20	0.178891	258	154634	154891	Good	Good	Good	Good	Good	Good
scaffold150_172691	scaffold150	p2	(TC)10	172691	172710	TGCTCCAGTCATGTACAGCTG	60.067	21	1.06665	CAAGCCAGCTTACCCCAGAA	59.962	20	0.038166	300	172644	172943	Good	Good	Good	Good	Good	Good
scaffold151_5824	scaffold151	p3	(TGG)7	5824	5844	GAAGGGAGGTTGCGAGACTC	60.109	20	0.108567	TCCCCACAATGACCATTCGG	60.035	20	0.034574	289	5748	6036	Good	Good	Good	Good	Good	Good
scaffold151_11027	scaffold151	p2	(TC)9	11027	11044	GCCATGATCCGGATGACGTA	59.683	20	0.31716	AATAATCTGAGCTGCGCGGT	60.179	20	0.179073	277	10898	11174	Good	Good	Good	Good	Good	Good
scaffold16_67760	scaffold16	p2	(AG)7	67760	67773	CTCGGTGTTGGTCCCAAACT	60.179	20	0.179029	CTGCGGCGCATTCATTGTAT	59.691	20	0.308684	179	67645	67823	Good	Good	Good	Good	Good	Good
scaffold160_49145	scaffold160	p2	(AG)7	49145	49158	TGGATATCCTGTGGTGGGGT	59.954	20	0.045623	ACTCTTTTCGCACGCTTTCG	59.768	20	0.232303	258	48946	49203			Good	Good	Good	Good
scaffold160_51361	scaffold160	p2	(CT)7	51361	51374	ACCGATACTAGGGCCACCAT	60.105	20	0.105142	TTATCGAATCCAGCGGCCAA	59.821	20	0.179234	289	51177	51465	Good	Good	Good	Good	Good	Good
scaffold160_51596	scaffold160	p2	(TA)7	51596	51609	AACATGGGGACGCAATCGAT	60.107	20	0.107214	TGGCCTTCGGAGTTGAATCC	60.035	20	0.035439	230	51465	51694	Good	Good	Good	Good	Good	Good
scaffold162_322663	scaffold162	p3	(GAG)6	322663	322680	GGTTGTCGGAGTCGTGAGTT	59.968	20	0.031721	GCCAACTGCCGAAGAGTACT	60.037	20	0.037232	158	322587	322744	Good	Good	Good	Good	Good	Good
scaffold162_389601	scaffold162	p2	(TC)8	389601	389616	CCATCCGCACCTTACCACTT	60.035	20	0.035439	TCGCCCAGGAAATGAAAGGA	59.304	20	0.695924	293	389414	389706	Good	Good	Good	Good	Good	Good
scaffold165_208547	scaffold165	p5	(ATCTC)4	208547	208566	CCCGCTTTACCCCCTTCTTT	59.961	20	0.03918	TTGGTTTGAATGTTTTCCACGA	57.279	22	4.72065	294	208352	208645	Good	Good	Good	Good	Good	Good
scaffold166_71800	scaffold166	p2	(AT)7	71800	71813	AGGTTGCAAGTGCGGTTCTA	59.892	20	0.107831	CTAGGTCCCTCAGAGTCGGA	59.453	20	0.547075	170	71689	71858	Good	Good	Good	Good	Good	Good
scaffold166_229661	scaffold166	p3	(TTC)7	229661	229681	GAGGGAGAAAGAGGGGGACT	59.957	20	0.043485	CACCACGACCAACCAGTCAA	60.463	20	0.462937	227	229501	229727	Good	Good	Good	Good	Good	Good
scaffold169_26339	scaffold169	p2	(AG)7	26339	26352	GAGACAGAGTTGCACACGCT	60.599	20	0.59868	TGGGTTGGGTTGTTATCGGT	59.228	20	0.772384	232	26290	26521				Good	Good	Good
scaffold169_73543	scaffold169	p3	(TCT)6	73543	73560	CTTCGTCGGGTATCGTCCTG	59.971	20	0.029035	CGTAGGTTCTTGGCCAAGGT	59.964	20	0.036306	200	73498	73697	Good	Good	Good	Good	Good	Good
scaffold169_117260	scaffold169	p2	(GA)9	117260	117277	TGGTGAGGGATTATGTGTGTGA	59.09	22	2.90966	TGTTCTCTTTTCTTTTCTCTCTTTCTT	57.545	27	9.45486	286	117157	117442	Good	Good	Good	Good	Good	Good
scaffold169_117574	scaffold169	p3	(AGA)6	117574	117591	CCGACAATAGATTCCGAAATTCCA	59.186	24	4.81423	CGTCTTCTTCCTCCGCTTGT	60.038	20	0.038159	202	117464	117665				Good	Good	Good
scaffold172_35777	scaffold172	p2	(TA)15	35777	35806	TCAAGGAAGAACCGGGGAGA	60.179	20	0.178915	CAAACACCGCTGGGACTTTG	59.969	20	0.030638	287	35598	35884	Good	Good	Good	Good	Good	Good
scaffold176_11303	scaffold176	p6	(TTTATG)7	11303	11344	CTCCCCCTCAACACATGTCC	60.035	20	0.035056	AGAGGGAGGAATACGAGTGAA	57.616	21	3.3837	294	11112	11405	Good	Good	Good	Good	Good	Good
scaffold179_20358	scaffold179	p2	(AG)8	20358	20373	CCTCACCCGCGTATCATTCA	59.896	20	0.10412	TGGAAACCTGTGGATCTGCC	59.962	20	0.038166	283	20292	20574	Good	Good	Good	Good	Good	Good
scaffold179_39300	scaffold179	p2	(GA)8	39300	39315	CATGGTGGGGTCAGACACAA	59.89	20	0.110295	CCTTCGAGGTGACAATCGCT	60.109	20	0.108615	297	39152	39448	Good	Good	Good	Good	Good	Good
scaffold179_210950	scaffold179	p3	(CAA)6	210950	210967	CAACACCAACAGCAGCAACA	59.827	20	0.173029	TGTTGCTGCTGCTGATGGTA	59.963	20	0.03659	161	210880	211040	Good	Good	Good	Good	Good	Good
scaffold179_211387	scaffold179	p2	(AT)9	211387	211404	GGTCCATTGGTTTGGTAGCC	58.817	20	1.18267	GCTGGGGTCACTGATTTCCA	59.962	20	0.038166	286	211257	211542	Good	Good	Good	Good	Good	Good
scaffold179_400553	scaffold179	p3	(CAG)6	400553	400570	GGATGGGTAACGCCTGGAAA	60.035	20	0.034863	GATAGGCTGATGAGGTGGGC	59.964	20	0.036022	195	400460	400654	Good	Good	Good	Good	Good	Good
scaffold179_435947	scaffold179	p3	(CAT)7	435947	435967	TTCTGGACGGCATTTGCTTC	59.119	20	0.881118	AGGAAGAGGCTAAGAGCGGT	60.325	20	0.32483	273	435831	436103	Good	Good	Good	Good	Good	Good
scaffold179_477653	scaffold179	p2	(AT)7	477653	477666	CTGCTTTCTTCTTGGCTTCGA	58.854	21	2.14634	TGGAACAAGTCGATGGTGGT	59.238	20	0.762418	297	477595	477891	Good	Good	Good	Good	Good	Good
scaffold179_497767	scaffold179	p2	(TC)7	497767	497780	TCACATTTGGGGCTCCTTCT	58.924	20	1.0756	TTTGGATGCCATGGTGGAGG	60.325	20	0.324552	281	497693	497973	Good	Good	Good	Good	Good	Good
scaffold181_175636	scaffold181	p3	(CTT)6	175636	175653	TGGAGTGGAAGGTCATGGGA	60.179	20	0.178876	ATTCACCGGTCGATCTCGTG	59.899	20	0.100682	264	175454	175717	Good	Good	Good	Good	Good	Good
scaffold185_143361	scaffold185	p3	(GTT)6	143361	143378	TGAGGGTCGGTTCAACGAAG	59.967	20	0.032952	GCCGCTCCTGAAAATGAACG	60.179	20	0.179189	198	143229	143426	Good	Good	Good	Good	Good	Good
scaffold186_52750	scaffold186	p5	(TGTAT)4	52750	52769	TTGACCGTTTTGGCCCGATA	59.964	20	0.036448	ATTCAACGGTGGGCCTGTAC	60.322	20	0.322187	223	52656	52878	Good	Good	Good	Good	Good	Good
scaffold186_76543	scaffold186	p2	(CT)7	76543	76556	AGCTCAAAACGAGTGGCCAT	60.251	20	0.250901	TAAGCCCGCTTCAGTCATGG	60.108	20	0.107703	193	76454	76646	Good	Good	Good	Good	Good	Good
scaffold186_112304	scaffold186	p4	(TGGC)5	112304	112323	ATTGAAAGCTCTCCGGGGTG	60.035	20	0.035056	TGAGGAATGGATGGATGCCG	59.891	20	0.109153	208	112218	112425	Good	Good	Good	Good	Good	Good
scaffold186_151098	scaffold186	p2	(GA)9	151098	151115	GGTTGACTGGACTGAATTGCC	59.458	21	1.54159	CGATACTTTGGGCTGGTGGT	60.035	20	0.035439	271	150974	151244	Good	Good	Good	Good	Good	Good
scaffold186_172895	scaffold186	p2	(AG)7	172895	172908	TGAAAGCTGACCGAGGAAGT	58.951	20	1.0486	ACCACCGATCCCTAGTCGAA	60.034	20	0.033796	238	172849	173086	Good	Good	Good	Good	Good	Good
scaffold189_28131	scaffold189	p3	(TAG)8	28131	28154	TGATACCAGTGTGAGCACCG	59.754	20	0.24636	GTTCTTCGAGTCGTGCTCCA	60.039	20	0.039437	252	27947	28198	Good	Good	Good	Good	Good	Good
scaffold189_32318	scaffold189	p3	(TCT)6	32318	32335	CGAGCACCAAAGGTTTAGCG	59.834	20	0.165944	TGCATTAGCCACTCACCCAG	60.035	20	0.035152	296	32117	32412	Good	Good	Good	Good	Good	Good
scaffold189_33301	scaffold189	p3	(CAT)6	33301	33318	TGGATTCAGTACGATCGACCA	58.629	21	2.37131	TTCGAGCCTTTCCCCTATCA	58.126	20	1.87413	119	33241	33359	Good	Good	Good	Good	Good	Good
scaffold189_79212	scaffold189	p2	(TA)9	79212	79229	TTCGAGGGTCCCCAAAAACC	60.179	20	0.178984	TATGCTGGCTCTAGGGCTGA	60.106	20	0.105504	242	79166	79407	Good	Good	Good	Good	Good	Good
scaffold19_314580	scaffold19	p2	(CT)7	314580	314593	ATGTTCGCCGCTGGTAAAGA	60.037	20	0.036765	GGGCAGACAATTACCGCAGA	60.392	20	0.392461	263	314469	314731	Good	Good	Good	Good	Good	Good
scaffold191_36967	scaffold191	p3	(TGT)6	36967	36984	TCCTCTTCATTGCTTGGCTCA	59.648	21	1.35202	TCGGAATTGATCTCCGTCGT	58.899	20	1.10051	248	36924	37171	Good	Good	Good	Good	Good	Good
scaffold191_115531	scaffold191	p5	(CACTA)4	115531	115550	CAGGTGGGAAGCAGACAGAA	59.602	20	0.397941	GGCCACACAATACACTCGGA	60.037	20	0.036765	276	115321	115596				Good	Good	Good
scaffold192_42710	scaffold192	p6	(GCACCC)4	42710	42733	GGGAAGGATATGCTGGGCTG	60.251	20	0.251077	CTTGTTGGCGAGTACTTGCG	59.836	20	0.163788	251	42526	42776	Good	Good	Good	Good	Good	Good
scaffold192_113088	scaffold192	p2	(AT)8	113088	113103	GGAGAGTCGCTACCAATCGG	59.969	20	0.030908	TCTCCCTTTCTTTGTCCCTGT	58.581	21	2.41867	187	112964	113150	Good	Good	Good	Good	Good	Good
scaffold193_13994	scaffold193	p3	(TGA)7	13994	14014	GAAGGGGATCGGGGTCTACT	60.106	20	0.105607	AAGGGTGCTAGGCTTGAGTG	59.674	20	0.326264	248	13826	14073	Good	Good	Good	Good	Good	Good
scaffold193_16966	scaffold193	p2	(TC)9	16966	16983	GCTTCTGGCAAGTTTGTGCT	59.613	20	0.386838	GGTGAAGGAAGCCATGTGGA	59.962	20	0.038166	293	16748	17040						Good
scaffold193_18376	scaffold193	p3	(ACC)6	18376	18393	CAGATGGACACCCACAGCAA	60.251	20	0.250858	CCGAGGCTCGTTCTGTTTGA	60.32	20	0.319555	248	18329	18576	Good	Good	Good	Good	Good	Good
scaffold193_22465	scaffold193	p2	(TC)8	22465	22480	TACTGACACCCTTCTTCGCC	59.393	20	0.606604	ACAAGGACCAGAAAGGAACACA	59.759	22	2.24118	278	22360	22637	Good	Good	Good	Good	Good	Good
scaffold193_103899	scaffold193	p3	(AAT)6	103899	103916	TGAAGAGCAGGTGGGCAAAT	59.887	20	0.112995	GGAGGGGAGAGGAAGGCTAA	60.031	20	0.03101	268	103753	104020	Good	Good	Good	Good	Good	Good
scaffold194_256752	scaffold194	p2	(GA)7	256752	256765	AAAGCCTGAAAGCCACTCGT	60.179	20	0.179018	AGCAGATAAAACGGGCGACA	60.037	20	0.036765	279	256563	256841	Good	Good	Good	Good	Good	Good
scaffold194_279443	scaffold194	p5	(TGTGA)5	279443	279467	ATGGGCGATCAGTTGTTCGT	60.036	20	0.036388	AGAGGGGAACAGAGAGGGTC	59.958	20	0.041982	284	279242	279525	Good	Good	Good	Good	Good	Good
scaffold195_83836	scaffold195	p5	(TTGTA)4	83836	83855	TACAGTGCAACACATCCCCC	59.962	20	0.03759	AGCCTGTTATTGGTGCTGCA	60.251	20	0.251297	248	83705	83952	Good	Good	Good	Good	Good	Good
scaffold195_126818	scaffold195	p4	(ATTT)5	126818	126837	TCCTATCCATCTCGCCCTCC	60.252	20	0.251832	AGGGTGAAACTAGATAGATCCCAGA	60.103	25	5.10304	288	126739	127026	Good	Good	Good	Good	Good	Good
scaffold197_23659	scaffold197	p2	(CT)7	23659	23672	ATTTTAGAGTGTGGGGCCCG	60.034	20	0.034477	AAGACACGGTAAGCTCCTGC	60.037	20	0.037232	295	23427	23721	Good	Good	Good	Good	Good	Good
scaffold197_80331	scaffold197	p3	(GAG)6	80331	80348	ATGTGGATCTGTTGGGCCAG	60.034	20	0.033796	CACCTCTGCCTCGACATCTC	59.898	20	0.10212	293	80241	80533	Good	Good	Good	Good	Good	Good
scaffold197_93636	scaffold197	p2	(AG)9	93636	93653	GGACCCGTCGAAGTAGATCG	59.693	20	0.307146	CCACTGCTGTTCCCACTTCT	59.891	20	0.109342	205	93517	93721	Good	Good	Good	Good	Good	Good
scaffold197_166544	scaffold197	p6	(CCATCA)4	166544	166567	CACCAAGGCAGAGGAGTGAG	60.037	20	0.036577	GGGTGAGGATGAGAGGGAGT	60.032	20	0.031616	226	166428	166653	Good	Good	Good	Good	Good	Good
scaffold197_184180	scaffold197	p2	(TC)7	184180	184193	TCTATCTCTCCACGGCCCTT	59.738	20	0.261991	GATCCGTGCGCAATGAATCA	59.343	20	0.657312	284	184027	184310	Good	Good	Good	Good	Good	Good
scaffold197_206782	scaffold197	p3	(TTC)8	206782	206805	TGTCCATCGAGTCCCCAGAT	60.032	20	0.032117	TCAATTTTGGATGACACAACAGAC	58.169	24	5.83091	220	206630	206849	Good	Good	Good	Good	Good	Good
scaffold197_206990	scaffold197	p2	(AT)8	206990	207005	TCGCAGAAAGAGGTCTGTTGT	59.587	21	1.41271	ATCGGTTGAACAACAGCCCA	60.179	20	0.179004	280	206814	207093	Good	Good	Good	Good	Good	Good
scaffold197_218864	scaffold197	p6	(CACCCG)5	218864	218893	GGTGTCATCTGGTGTTGGGT	59.89	20	0.110486	GCAGCCGTTTTTCTAGCGAC	60.179	20	0.179222	226	218772	218997		Good	Good	Good	Good	Good
scaffold197_280372	scaffold197	p2	(CT)7	280372	280385	GTCGGCTGCTTTTGTACTGC	60.11	20	0.110192	AGGAAATAGGAAGGGCCCCA	60.254	20	0.254107	265	280240	280504	Good	Good	Good	Good	Good	Good
scaffold197_345677	scaffold197	p2	(TC)7	345677	345690	GCTAGAGTTCCCTCAGCGTG	60.179	20	0.179124	TACGTGACATGCGGACACAA	59.968	20	0.032267	295	345487	345781	Good	Good	Good	Good	Good	Good
scaffold198_9393	scaffold198	p3	(CAA)8	9393	9416	CGGGATCAACGACAACGAGT	60.388	20	0.388134	TCCACCTCGAGCTCGGATAT	59.889	20	0.110678	294	9321	9614	Good	Good	Good	Good	Good	Good
scaffold198_131348	scaffold198	p5	(GTCCT)6	131348	131377	AAACCTCCAATCACCCGTCC	59.962	20	0.037734	GCCCCCTCAACAAGATCCAA	59.96	20	0.039618	290	131147	131436	Good	Good	Good	Good	Good	Good
scaffold198_144410	scaffold198	p2	(AT)7	144410	144423	ATCATTGTGCCTGCAAAGCG	60.109	20	0.108992	TGAGTCGGTCATTGTCGGTG	60.039	20	0.038618	134	144359	144492	Good	Good	Good	Good	Good	Good
scaffold20_114750	scaffold20	p2	(AC)7	114750	114763	CCCCCTCTCTCTTCCTTACCA	59.992	21	1.00845	CTGCGCAACTGTATCACGTT	59.21	20	0.790207	295	114529	114823	Good	Good	Good	Good	Good	Good
scaffold20_115361	scaffold20	p2	(AC)7	115361	115374	GCGCAACTGTACGGCTTTAA	59.486	20	0.51382	AGAACCAATAAAGTACTGTGAACGT	58.714	25	6.28599	266	115305	115570		Good	Good	Good	Good	Good
scaffold20_166254	scaffold20	p2	(GA)9	166254	166271	CCTTGGTCGAGGCTAAAGCA	60.036	20	0.036388	GCCACCGACTCATCTAGCTC	59.969	20	0.031449	228	166183	166410	Good	Good	Good	Good	Good	Good
scaffold20_235785	scaffold20	p3	(TGA)10	235785	235814	TGCTACTTCTTACTCAGTCCTACG	59.365	24	4.63488	TCACCACCGTCACCAAAACA	60.035	20	0.035343	250	235719	235968	Good	Good	Good	Good	Good	Good
scaffold20_271064	scaffold20	p2	(TA)7	271064	271077	CTGACTACACCAAGCACCGT	59.966	20	0.033504	CGTGCCGACCAAAGAAAAGG	60.04	20	0.040425	150	270971	271120	Good	Good	Good	Good	Good	Good
scaffold20_275352	scaffold20	p6	(TTGTTC)4	275352	275375	TTCTTCTTCCTCGCCGAACC	60.038	20	0.037605	GAAGAGGAGGGAGAGTGAGC	58.889	20	1.11128	281	275135	275415	Good	Good	Good	Good	Good	Good
scaffold20_282834	scaffold20	p5	(TGTAT)5	282834	282858	CCAGAAAACAGGGAAGGCCT	59.887	20	0.11319	TGGGGATGGATGACAAAAGCA	59.923	21	1.07684	299	282777	283075	Good	Good	Good	Good	Good	Good
scaffold20_314178	scaffold20	p3	(CAT)10	314178	314207	AAGAGGGGAGAGGGTCGATC	60.106	20	0.105913	TCTCCCTCTCTGTTCCATTCCT	59.955	22	2.04505	287	314055	314341	Good	Good	Good	Good	Good	Good
scaffold20_314787	scaffold20	p3	(GTT)6	314787	314804	TCAGCTAGCTAGTTCGCTCT	57.954	20	2.04556	GGGGACGGGGAGTACATACA	60.398	20	0.397535	290	314636	314925	Good	Good	Good	Good	Good	Good
scaffold20_315696	scaffold20	p3	(AGG)8	315696	315719	TCGGTGGAGCATCATTCACT	59.095	20	0.904649	AACACCAGCTTCGACCAACA	60.107	20	0.10741	300	315538	315837	Good	Good	Good	Good	Good	Good
scaffold20_316853	scaffold20	p6	(CTCAAT)11	316853	316918	TGATGATGATGGATTCGGGGG	59.648	21	1.35202	TCAGTCGTAGAAGGATCCCA	57.179	20	2.82073	277	316762	317038	Good	Good	Good	Good	Good	Good
scaffold20_317501	scaffold20	p6	(CTCAGT)4	317501	317524	CCCCAAAGTCACTCCCACTC	59.963	20	0.036875	GGGTGGAAACTTCACCCCAT	59.886	20	0.114364	295	317451	317745	Good	Good	Good	Good	Good	Good
scaffold20_317632	scaffold20	p5	(CTCTT)4	317632	317651	CCCCAAAGTCACTCCCACTC	59.963	20	0.036875	GGGTGGAAACTTCACCCCAT	59.886	20	0.114364	295	317451	317745	Good	Good	Good	Good	Good	Good
scaffold20_346386	scaffold20	p2	(AT)7	346386	346399	AGCTGGCGAAATCGAGGAAA	60.036	20	0.036388	TCTGTCTTCTCATTTCGATCATCA	57.787	24	6.21289	297	346179	346475	Good	Good	Good	Good	Good	Good
scaffold20_348401	scaffold20	p2	(TA)7	348401	348414	TATCGGCGCGAAGGATCATC	60.109	20	0.109272	AGGAGAACCCGACCAGTGAT	60.252	20	0.252284	198	348258	348455	Good	Good	Good	Good	Good	Good
scaffold201_112291	scaffold201	p2	(AG)13	112291	112316	TTCTAGAACCGGGGGCTGTA	59.958	20	0.041535	TCTGGGTGCCACGGACTATA	60.033	20	0.032912	232	112204	112435	Good	Good	Good	Good	Good	Good
scaffold201_224389	scaffold201	p2	(CT)7	224389	224402	ACCTCCCCTTGTTCCTTCCT	60.104	20	0.103876	CGTGTGTGAATCATAGGTGGGA	60.094	22	2.09371	272	224338	224609	Good	Good	Good	Good	Good	Good
scaffold203_77402	scaffold203	p2	(AC)7	77402	77415	AAGGAAGTGCGACAAGGTGT	59.82	20	0.180406	TCCTACCCCTTCCCCTTCTG	59.956	20	0.044244	298	77190	77487	Good	Good	Good	Good	Good	Good
scaffold203_177187	scaffold203	p4	(CTAT)7	177187	177214	ATCTCCAACTGGAACCGCAG	60.036	20	0.03601	AGGTGGGTGTAGATTGGGGT	60.179	20	0.178843	257	177099	177355	Good	Good	Good	Good	Good	Good
scaffold203_177374	scaffold203	p3	(CAA)6	177374	177391	GCTGATCTCATGCTTCCCGA	59.894	20	0.105593	GCAGTTGTATGCGGATGTGAG	59.671	21	1.32868	278	177223	177500	Good	Good	Good	Good	Good	Good
scaffold203_229020	scaffold203	p2	(AG)7	229020	229033	AAGCATCCACACACCGAGAC	60.321	20	0.320771	TGCTTGCTGGCTCTGATTCA	59.963	20	0.03716	182	228953	229134	Good	Good	Good	Good	Good	Good
scaffold203_229277	scaffold203	p2	(GA)8	229277	229292	TGAATCAGAGCCAGCAAGCA	59.963	20	0.03716	CACCGCACTGCCCATTATCT	60.464	20	0.464373	233	229115	229347	Good	Good	Good	Good	Good	Good
scaffold208_138330	scaffold208	p4	(AGAA)6	138330	138353	ACCAGCAGAACCCAAGAAGG	59.889	20	0.111253	TGACTCTTTCAAACGCCGGA	59.895	20	0.105224	149	138285	138433	Good	Good	Good	Good	Good	Good
scaffold208_149193	scaffold208	p3	(CAT)7	149193	149213	AACTCTTCCTGGCTGCCATC	60.035	20	0.03467	TGATAAGGGCGAGTTGGCTG	60.108	20	0.107703	293	148966	149258	Good	Good	Good	Good	Good	Good
scaffold209_61374	scaffold209	p2	(TC)7	61374	61387	TTTCTCTCTGTTGGCCGTCC	59.965	20	0.034896	AGAGCTGATTGTCGCCACAA	59.965	20	0.035317	275	61188	61462	Good	Good	Good	Good	Good	Good
scaffold210_26931	scaffold210	p2	(CT)7	26931	26944	CCTTCGTTCAGCTCGACCAA	60.32	20	0.319555	AACTGACAGCCGTAAAGTGT	57.385	20	2.61483	264	26874	27137	Good	Good	Good	Good	Good	Good
scaffold212_67409	scaffold212	p2	(CT)9	67409	67426	TCCTACACGTCCGTAACCCT	59.962	20	0.038166	ATTTATGTGAGCCGGCGTCT	59.822	20	0.178068	289	67246	67534	Good	Good	Good	Good	Good	Good
scaffold212_120036	scaffold212	p2	(TC)8	120036	120051	TGGCGATTATCACCGTTCCT	59.172	20	0.828022	AGTTGTCAACCGTTGAAACAAGA	59.246	23	3.75432	292	119871	120162	Good	Good	Good	Good	Good	Good
scaffold212_120381	scaffold212	p3	(TTG)6	120381	120398	CCCCCAGTCGTTGTTTTTACA	58.7	21	2.29952	ATAAAACCCCGCCGACAAAC	59.117	20	0.883153	177	120318	120494	Good	Good	Good	Good	Good	Good
scaffold213_10967	scaffold213	p2	(CT)7	10967	10980	CCCGCTGAGACTACATTCGG	60.249	20	0.249073	CCACTCGTCCTGCTACTTGG	60.109	20	0.108615	291	10904	11194	Good	Good	Good	Good	Good	Good
scaffold213_26650	scaffold213	p2	(AT)9	26650	26667	AGTGATGCAGCACTTCCAAA	58.015	20	1.98547	CAGACATCGACGGGTGCATA	59.898	20	0.1023	286	26609	26894	Good	Good	Good	Good	Good	Good
scaffold215_69548	scaffold215	p2	(GA)7	69548	69561	GGAACGCAAGAGACAAACCAG	59.736	21	1.26429	TGGTGAGGACCGCAATACTT	59.019	20	0.981183	172	69495	69666	Good	Good	Good	Good	Good	Good
scaffold215_69923	scaffold215	p2	(GA)10	69923	69942	TGGTCGCATAGATACCTGCAC	59.931	21	1.06859	TTTCGCGGAAGTCATGAACG	59.212	20	0.787787	193	69809	70001	Good	Good	Good	Good	Good	Good
scaffold215_115444	scaffold215	p2	(GA)7	115444	115457	TTTTCTCAGCTCGCCTCGTT	59.966	20	0.033504	TCCGACTTGACTTGGCAGAC	59.966	20	0.033504	201	115335	115535	Good	Good	Good	Good	Good	Good
scaffold215_132870	scaffold215	p6	(CTCCAG)8	132870	132917	GTTGTCCACCACTACACCCC	60.251	20	0.250597	CTACGATTGTGGGGCCTTGT	60.035	20	0.035439	182	132806	132987				Good	Good	Good
scaffold217_35236	scaffold217	p2	(CT)7	35236	35249	CTGCCCAACACAACCCAAAG	59.895	20	0.104671	TACTCGATGGCCGTCATTCG	59.97	20	0.030235	274	35169	35442				Good	Good	Good
scaffold217_99483	scaffold217	p2	(CT)7	99483	99496	TGTTGTTGTATGAACAGATGTTGT	57.308	24	6.69175	ATCTGCACCTCAAATGGCCA	59.96	20	0.040058	295	99400	99694	Good	Good	Good	Good	Good	Good
scaffold221_17057	scaffold221	p3	(GCT)6	17057	17074	TCGACCCTAACGGCATCCTA	60.107	20	0.106569	TGATGCTGTTGAGAGCCAGG	60.036	20	0.035725	265	16943	17207	Good	Good	Good	Good	Good	Good
scaffold221_179371	scaffold221	p3	(AAG)6	179371	179388	TGGGAGTCGGATCAGATGGA	59.738	20	0.261696	AGAAGATCCGGCGGAGTAGT	60.107	20	0.106619	155	179319	179473	Good	Good	Good	Good	Good	Good
scaffold221_179560	scaffold221	p3	(CAA)9	179560	179586	ACCTCAACCTCAACCTCAACA	59.156	21	1.84385	ACCCGGTATTGATACATAAACCGT	59.899	24	4.10143	288	179519	179806	Good	Good	Good	Good	Good	Good
scaffold221_180129	scaffold221	p2	(TA)8	180129	180144	CCCACAAGCGTTTTGATCGA	59.128	20	0.871722	CCCTATCCAGCACAAGACCA	59.088	20	0.911769	239	180023	180261	Good	Good	Good	Good	Good	Good
scaffold221_218000	scaffold221	p2	(AG)7	218000	218013	TCACAAAGCGATTGGGAGTGA	59.928	21	1.07154	CCTCCCGCTGAGACTACAGA	60.394	20	0.394488	294	217769	218062	Good	Good	Good	Good	Good	Good
scaffold222_40690	scaffold222	p2	(AG)8	40690	40705	TAAAGGTGGGAGGTGGGACA	60.104	20	0.104356	TCTGTCACTTCATCAATCTCTCTCT	59.049	25	5.95115	285	40468	40752	Good	Good	Good	Good	Good	Good
scaffold222_40957	scaffold222	p2	(AG)8	40957	40972	AGAAGAGAGAGACAGAGAGAGAA	57.238	23	5.76218	ACTGGTCTCCCTCCTCCTTC	59.958	20	0.041982	282	40768	41049	Good	Good	Good	Good	Good	Good
scaffold222_44048	scaffold222	p3	(AGT)8	44048	44071	AGATCGGCGAGAGTACCACT	60.107	20	0.107116	CAAACCCAGCTTGACACAGC	59.969	20	0.031178	224	43982	44205	Good	Good	Good	Good	Good	Good
scaffold222_52227	scaffold222	p2	(CT)7	52227	52240	TGTGTGAGTCCACCAACTGG	59.82	20	0.180171	CCCTGCATCTTTAGGAATGCG	59.394	21	1.60571	274	52178	52451	Good	Good	Good	Good	Good	Good
scaffold222_80005	scaffold222	p2	(CT)8	80005	80020	TTTCGTGTCTCGCGTCTAGG	59.833	20	0.16747	TGCCAATCGACTGGATGCTT	60.035	20	0.035152	267	79862	80128	Good	Good	Good	Good	Good	Good
scaffold222_217730	scaffold222	p2	(GA)9	217730	217747	TTTGTGGGGGAGGGGCTATA	59.953	20	0.046552	GGTCTTCCGATCGGGTGATC	59.968	20	0.032267	281	217682	217962	Good	Good	Good	Good	Good	Good
scaffold222_257261	scaffold222	p2	(AG)7	257261	257274	TTGGGAGGGGGATCGTTTTG	59.961	20	0.039035	TGGCCTCGGTCTTCTGTTTC	59.965	20	0.034896	156	257176	257331	Good	Good	Good	Good	Good	Good
scaffold222_263377	scaffold222	p3	(TGT)6	263377	263394	GCCTGAGCTGGGTTTGGTAT	60.034	20	0.034089	CTGGACAGACGCTCTCCATC	59.898	20	0.10212	256	263256	263511	Good	Good	Good	Good	Good	Good
scaffold226_110695	scaffold226	p2	(GA)7	110695	110708	TCTTTTGGGGGAAACTCACGT	59.787	21	1.21343	CGAGGTGGGCTGGATTCAAT	60.107	20	0.107017	211	110616	110826	Good	Good	Good	Good	Good	Good
scaffold226_233346	scaffold226	p3	(AAG)6	233346	233363	TGTTTAGGGCACGCTTTTCG	59.411	20	0.589223	TCTCCGCCACGCATTATCTC	59.968	20	0.03213	215	233280	233494	Good	Good	Good	Good	Good	Good
scaffold230_157425	scaffold230	p2	(AG)10	157425	157444	ACCAAAACCAACCCGCATTG	59.894	20	0.105778	TTCATCTTTCCTCCCCCTTTTT	57.514	22	4.48565	178	157319	157496	Good	Good	Good	Good	Good	Good
scaffold230_158547	scaffold230	p3	(GGA)6	158547	158564	AATCCAGCCGGTTCTCCAAG	60.035	20	0.035056	CCAAACTCAGCCCGTCTTCT	59.965	20	0.035458	298	158307	158604	Good	Good	Good	Good	Good	Good
scaffold233_153774	scaffold233	p2	(CA)7	153774	153787	CCCTGTGCCTAAACTTCCCC	60.323	20	0.323451	AGAGAAATCGAAGCGGTCAGA	59.181	21	1.81929	238	153610	153847	Good	Good	Good	Good	Good	Good
scaffold233_155824	scaffold233	p2	(AT)7	155824	155837	CGTGTGACATGGGGCTGTAA	60.321	20	0.32121	AGAACCAACGGTCACTCTGC	60.25	20	0.249911	291	155746	156036	Good	Good	Good	Good	Good	Good
scaffold233_378186	scaffold233	p2	(GA)16	378186	378217	CCCCTTTTGTCCCCGAGATC	60.107	20	0.107165	TCGCAAGGGTGGGTCAAAAA	60.396	20	0.395862	254	378049	378302	Good	Good	Good	Good	Good	Good
scaffold235_110709	scaffold235	p2	(AG)9	110709	110726	AGCAATTTGGGACCTGACCA	59.518	20	0.482446	GGGTTTTCCGGTTTTTCTGGG	59.93	21	1.06951	128	110665	110792	Good	Good	Good	Good	Good	Good
scaffold237_157473	scaffold237	p3	(TGA)6	157473	157490	CATTGGCGCAGATCAAGCAG	60.248	20	0.248498	ACCCAAAGTGCGGAGATCTG	60.036	20	0.03601	165	157382	157546	Good	Good	Good	Good	Good	Good
scaffold238_96558	scaffold238	p3	(GAG)14	96558	96599	ATGACACTCTTGAGCGGCAA	59.965	20	0.035317	TCTGGCCCATCAACACCTTC	59.962	20	0.038166	154	96510	96663	Good	Good	Good	Good	Good	Good
scaffold240_88079	scaffold240	p6	(CGGGTG)4	88079	88102	ACCACCAGGCTTGTTTTTGC	59.822	20	0.177836	ACATCCCCACTCACAAGCTC	59.674	20	0.326264	207	87998	88204	Good	Good	Good	Good	Good	Good
scaffold240_160068	scaffold240	p3	(GAA)8	160068	160091	AGAATGAGATGAACCAACGAACA	58.359	23	4.6414	CCTCTCCATCTCCAACAGCA	59.093	20	0.907486	273	160017	160289	Good	Good	Good	Good	Good	Good
scaffold240_161562	scaffold240	p3	(TGA)6	161562	161579	TCATCATCGGCAAGATCGGG	59.966	20	0.03392	TCAGAGCTAGTCGTCGACCT	59.75	20	0.249676	287	161340	161626	Good	Good	Good	Good	Good	Good
scaffold240_164907	scaffold240	p3	(AAT)6	164907	164924	AGCAGGGGATAAACCATCATGG	60.158	22	2.15842	GCGTCTCAGGATTTCACCTCA	60.067	21	1.06686	277	164728	165004	Good	Good	Good	Good	Good	Good
scaffold240_171460	scaffold240	p3	(CTG)7	171460	171480	TCGAGACGCGTTTTTCAGGA	59.969	20	0.031043	GGGATCTCACGTTTCTGCCA	60.036	20	0.036388	178	171415	171592	Good	Good	Good	Good	Good	Good
scaffold242_180105	scaffold242	p2	(GA)7	180105	180118	GACGACGGGGGAACTTGATT	60.037	20	0.036671	GTGAGGCTCAGCTTCCTGTT	59.964	20	0.036022	260	180009	180268	Good	Good	Good	Good	Good	Good
scaffold242_189914	scaffold242	p2	(CT)7	189914	189927	ACCCTACCCTTGCTGTCTCT	59.883	20	0.11734	GGCGAAGTTGAGTGAGGAGT	59.681	20	0.318762	274	189788	190061	Good	Good	Good	Good	Good	Good
scaffold242_198211	scaffold242	p2	(TC)9	198211	198228	TCTTGCCCTTCTCACGCATT	59.963	20	0.036732	GGGGGAGTTTGGGAGAGAGA	60.253	20	0.252742	282	198060	198341				Good	Good	Good
scaffold242_198851	scaffold242	p3	(GCT)11	198851	198883	CTATCAGCATCAGCAGCCCA	59.892	20	0.108019	TCAGCAGTACTCGCGTCATC	59.901	20	0.098905	233	198763	198995	Good	Good	Good	Good	Good	Good
scaffold244_31004	scaffold244	p3	(GTA)7	31004	31024	TCAGCGAAAAGAAAAAGCGGA	59.056	21	1.94402	GATCACCCAGCCGCTTACTT	60.108	20	0.107654	161	30918	31078	Good	Good	Good	Good	Good	Good
scaffold246_306327	scaffold246	p2	(AG)7	306327	306340	GCCAACAACAGCCTCGGTAT	60.677	20	0.676782	ACCACTAATACTTCAAAACCTTCGA	58.473	25	6.52742	252	306156	306407	Good	Good	Good	Good	Good	Good
scaffold246_354890	scaffold246	p3	(TAC)7	354890	354910	TTGGGACGAAGGAGAAGCAG	59.678	20	0.321671	TCCAACTTTCTCTCTATTTTCCAAGT	58.482	26	7.51819	249	354708	354956	Good	Good	Good	Good	Good	Good
scaffold248_141624	scaffold248	p2	(TA)7	141624	141637	TGGATTTGGGATGCCTGCTT	59.958	20	0.041535	ATCCAAGTCAAGCAGGCCTC	60.035	20	0.03467	247	141512	141758	Good	Good	Good	Good	Good	Good
scaffold250_138573	scaffold250	p3	(TGA)6	138573	138590	GTCAGCTCAACAAGACGGGA	59.966	20	0.033504	GGCAGCAGCTACATTTGCAA	59.756	20	0.24445	261	138422	138682	Good	Good	Good	Good	Good	Good
scaffold250_180131	scaffold250	p3	(AGT)8	180131	180154	AGCCAACAAGTCCATCACGT	59.891	20	0.108585	AGGACTCGGTCGGCTACTAG	60.179	20	0.179051	261	180007	180267	Good	Good	Good	Good	Good	Good
scaffold253_71085	scaffold253	p6	(AGAATA)4	71085	71108	AGAGGGGTGTTTGGGTGTTG	60.106	20	0.106217	AACCGCAAAGCTTCATCCCC	61.251	20	1.25084	294	70975	71268	Good	Good	Good	Good	Good	Good
scaffold253_118793	scaffold253	p3	(AGT)7	118793	118813	ACTCTCTCTCTCTGGCACCA	59.592	20	0.407528	CACACCTGGAGAACTGCTGT	59.893	20	0.107456	296	118725	119020	Good	Good	Good	Good	Good	Good
scaffold254_72420	scaffold254	p2	(AC)7	72420	72433	TGCTGTGTTCTATGGTTCCGA	59.379	21	1.62132	TCGCTGCCTTATTCGTTCGT	60.109	20	0.108992	245	72351	72595				Good	Good	Good
scaffold254_73352	scaffold254	p4	(TCGA)5	73352	73371	ACACCTTACGCCTCTCTCCT	59.96	20	0.039911	TCTTTGGTGATCGTGTACCCC	59.723	21	1.27699	243	73175	73417				Good	Good	Good
scaffold255_13547	scaffold255	p2	(GA)7	13547	13560	AAAAAGGCGCCCCTCACAA	60.457	19	1.4567	CGACGTGACTTCCGTCTACC	60.179	20	0.179205	236	13503	13738	Good	Good	Good	Good	Good	Good
scaffold255_63764	scaffold255	p5	(TGTAT)4	63764	63783	CACATCCTTCATTGGGGGCA	60.325	20	0.324552	TTTCACCGGTCTTTCAGGGG	59.89	20	0.109723	257	63642	63898	Good	Good	Good	Good	Good	Good
scaffold257_120556	scaffold257	p2	(TA)7	120556	120569	TCTGAAGCTAACAAGATCTGTCT	57.008	23	5.99193	CCTTGAGGCAGGAGTAATCTGT	59.497	22	2.50336	220	120436	120655	Good	Good	Good	Good	Good	Good
scaffold257_134995	scaffold257	p2	(AG)9	134995	135012	AGCGACCATACTAAACGAGAGA	58.723	22	3.27686	GCCGGTGCTGATTTCATGTC	59.901	20	0.099436	126	134936	135061	Good	Good	Good	Good	Good	Good
scaffold257_140450	scaffold257	p2	(TC)14	140450	140477	TCGCTCTTTTTGTTAGCGTCA	58.524	21	2.47582	GACAACTCCTTGAGACAAACCA	58.458	22	3.54163	300	140302	140601	Good	Good	Good	Good	Good	Good
scaffold258_125203	scaffold258	p5	(TCAAT)4	125203	125222	TGGTCACCCATCATCAAGCC	60.034	20	0.034186	AAGCGCTGATCAGGTGTTCA	59.965	20	0.035317	278	125142	125419	Good	Good	Good	Good	Good	Good
scaffold258_253030	scaffold258	p2	(GA)7	253030	253043	AGTGGAAATGCTTTACCTCCA	57.193	21	3.80695	GACAGAAAAGGGGAAGGCGA	59.964	20	0.036306	297	252959	253255	Good	Good	Good	Good	Good	Good
scaffold262_184220	scaffold262	p2	(AG)7	184220	184233	AGAGGGAGAGAGAAGGAGCA	58.993	20	1.00681	CCCCTTCTATCTTCGGTGGC	59.893	20	0.106894	225	184096	184320	Good	Good	Good	Good	Good	Good
scaffold263_47123	scaffold263	p4	(ATAC)5	47123	47142	CCATTGACATTCCTGGCCCT	60.033	20	0.032813	AAAAGCCAATCGCGCTTCTG	60.11	20	0.109597	217	47070	47286	Good	Good	Good	Good	Good	Good
scaffold264_140646	scaffold264	p2	(AG)10	140646	140665	ACTCTCCCTTAGCCTCAGCA	59.958	20	0.041833	AAGATTGGTAGGTGGTGGCG	60.035	20	0.035439	261	140547	140807	Good	Good	Good	Good	Good	Good
scaffold266_25128	scaffold266	p2	(AT)7	25128	25141	GTGGTTGAGCCTGCCAAAG	59.338	19	1.66204	CCCCCTGCAAGTTGTGAACT	60.468	20	0.468029	297	25072	25368			Good	Good	Good	Good
scaffold268_230	scaffold268	p3	(ATC)6	230	247	ATGGCAGAAATCGGATCGCT	59.893	20	0.107456	TTGCGTAAGTGCTTGGTTGC	59.97	20	0.030101	259	85	343	Good	Good	Good	Good	Good	Good
scaffold268_1246	scaffold268	p3	(ATC)7	1246	1266	ACCAATCTCAAGCGACCACT	59.313	20	0.687354	TGTTGGGATCGATGTGGGAC	59.748	20	0.251916	285	1091	1375	Good	Good	Good	Good	Good	Good
scaffold269_36880	scaffold269	p2	(TA)11	36880	36901	TGGATTGAGTCGTTGGTGGG	59.964	20	0.036164	AATCCTCTCCCTCCCCTTCC	60.03	20	0.029577	271	36768	37038	Good	Good	Good	Good	Good	Good
scaffold269_79126	scaffold269	p2	(AG)7	79126	79139	AGCTCAGGGTCTATCTCGGT	59.446	20	0.553819	GCAGAGCAAGGTGAGCACTA	60.037	20	0.036952	279	79030	79308	Good	Good	Good	Good	Good	Good
scaffold269_169924	scaffold269	p3	(GAT)6	169924	169941	CGGGATCGATTGGTGTGGAA	60.108	20	0.107897	ACCAGATATGACAGAACTTCGCA	59.804	23	3.19561	286	169701	169986				Good	Good	Good
scaffold269_174492	scaffold269	p4	(ATAA)5	174492	174511	GGTGTGTGTTTTGTGGACGG	59.9	20	0.099791	GGTGCTATTCCTGATGCCGA	59.893	20	0.106708	245	174342	174586	Good	Good	Good	Good	Good	Good
scaffold269_245544	scaffold269	p6	(CTTCTG)4	245544	245567	TCCCAAGACTCCTCCTCCTC	59.663	20	0.336737	AAAAGTGACCCCGTGACACA	59.746	20	0.25361	291	245490	245780	Good	Good	Good	Good	Good	Good
scaffold269_245872	scaffold269	p4	(TTGT)7	245872	245899	TGTGTCACGGGGTCACTTTT	59.746	20	0.25361	TCGATGGGGGAGAGAACTGA	59.665	20	0.335019	196	245761	245956	Good	Good	Good	Good	Good	Good
scaffold269_399984	scaffold269	p3	(AGG)6	399984	400001	CAACCAAAACACCGGCCAAA	60.108	20	0.108138	GTCATGGATGAACGCCAGGA	60.108	20	0.107703	287	399839	400125	Good	Good	Good	Good	Good	Good
scaffold278_126012	scaffold278	p2	(TA)7	126012	126025	TGTGAGAACAGGAGGAAGATCG	59.506	22	2.49368	AAATTGCGAATCGGAAGGCG	59.901	20	0.098728	265	125921	126185	Good	Good	Good	Good	Good	Good
scaffold279_18233	scaffold279	p5	(ACAGA)6	18233	18262	AGTTTGTGGAGGCGCATGTA	59.964	20	0.036164	TGGCTGTTCTCCCTCCATTG	59.671	20	0.329261	222	18088	18309	Good	Good	Good	Good	Good	Good
scaffold279_30708	scaffold279	p3	(ATT)7	30708	30728	ACGGCATGTAAGACTAGAAGAGT	58.982	23	4.01781	TCTGCTCTCTCACTTGAGGA	57.406	20	2.59393	286	30567	30852	Good	Good	Good	Good	Good	Good
scaffold279_35751	scaffold279	p2	(TA)12	35751	35774	CACGAAGCTCATTTCACGGG	59.556	20	0.443869	GGATGGTTTCCAGGGCAAGA	59.96	20	0.039618	178	35676	35853	Good	Good	Good	Good	Good	Good
scaffold281_184017	scaffold281	p5	(GTTGG)4	184017	184036	TGGGATCCCCTGAGTATGCA	60.03	20	0.030195	CACGGTGTGGTGAAGAGACA	59.896	20	0.10412	191	183943	184133	Good	Good	Good	Good	Good	Good
scaffold284_32705	scaffold284	p3	(CTT)7	32705	32725	TCGTGTCTCCTTCTCCTGGT	59.887	20	0.112606	CGAGATCAAGAGTAGGCACGT	59.598	21	1.40226	252	32602	32853	Good	Good	Good	Good	Good	Good
scaffold286_50499	scaffold286	p3	(CAG)7	50499	50519	CGTGAATCCCAAGTCCAGCT	60.036	20	0.03601	TGCAGCCATCTGAACCTCTG	60.036	20	0.035725	231	50344	50574	Good	Good	Good	Good	Good	Good
scaffold286_108454	scaffold286	p2	(TC)8	108454	108469	AACGCAGAGCAAGCAAAAGG	59.969	20	0.031178	GGCTGGTCTTTAGACTCGGG	59.824	20	0.175989	236	108337	108572	Good	Good	Good	Good	Good	Good
scaffold289_35580	scaffold289	p5	(GAGAA)4	35580	35599	GGGCATCTTTCTTTTCGGCT	58.823	20	1.1774	CCACTCTTCTCAAGGGGCTG	60.036	20	0.03563	199	35536	35734	Good	Good	Good	Good	Good	Good
scaffold289_67501	scaffold289	p4	(ATTT)5	67501	67520	GACTGACTGGAACTGGCACA	59.893	20	0.106708	GCGCCCACACTCATTTGTTT	59.968	20	0.031994	232	67419	67650	Good	Good	Good	Good	Good	Good
scaffold289_159500	scaffold289	p2	(TA)7	159500	159513	ATCTCCCTCTCGTTCCTGCT	60.033	20	0.032615	CAAGAGTGATGCCCAGCTGA	60.036	20	0.035725	290	159339	159628	Good	Good	Good	Good	Good	Good
scaffold290_98272	scaffold290	p3	(TGA)6	98272	98289	GTCAGGCAAGGATTCCTGCT	60.035	20	0.03467	GGCATGGAGGGTTCTGATCC	60.179	20	0.179006	239	98146	98384	Good	Good	Good	Good	Good	Good
scaffold290_376753	scaffold290	p5	(TCCTT)4	376753	376772	CCCCTTCACTCCTGCTGTTC	60.322	20	0.322008	TTTGCAAGGGGGAAGAACGA	59.816	20	0.183971	235	376696	376930	Good	Good	Good	Good	Good	Good
scaffold290_485303	scaffold290	p3	(ATG)6	485303	485320	GTTTGGCTGGTGCTGTTGAG	59.969	20	0.031178	GAGTCTCATGGACACCACCG	60.109	20	0.108615	226	485244	485469	Good	Good	Good	Good	Good	Good
scaffold422_3536	scaffold422	p2	(GA)7	3536	3549	TGAGATTTGCTGTGTGTGTACA	58.197	22	3.80287	TTCTTTTGTGTTCGCTCGCG	60.043	20	0.042535	268	3429	3696	Good	Good	Good	Good	Good	Good
scaffold423_66364	scaffold423	p3	(ATA)7	66364	66384	ACAAGCAGAAGAGGGCAACA	59.817	20	0.183492	ATATGGGTGTGGTGGAAGCG	60.107	20	0.107214	291	66252	66542	Good	Good	Good	Good	Good	Good
scaffold423_103856	scaffold423	p2	(AG)7	103856	103869	CTCAGCTGACCTGACAACCA	59.606	20	0.394192	AGACAATTGCTTGCCCATGC	59.752	20	0.248289	297	103780	104076	Good	Good	Good	Good	Good	Good
scaffold423_143185	scaffold423	p2	(AG)10	143185	143204	ACCAAACCAAAGCGTTGTTTCT	59.767	22	2.2327	TCTCCTTCCTTCCCACCTTT	57.866	20	2.13386	294	142977	143270	Good	Good	Good	Good	Good	Good
scaffold423_168428	scaffold423	p2	(AG)7	168428	168441	ACACCACACGTATAAACAAAACCA	59.361	24	4.63931	GGCATGCTCTTTTTGACCTCT	58.834	21	2.166	281	168337	168617	Good	Good	Good	Good	Good	Good
scaffold425_161888	scaffold425	p2	(CT)7	161888	161901	GGGTCTGGAGGGGAAGAGAT	60.031	20	0.030603	AAGGGGCCTTTTTGACCACT	59.735	20	0.264657	206	161739	161944	Good	Good	Good	Good	Good	Good
scaffold425_232399	scaffold425	p6	(GAGGTG)4	232399	232422	GCCGTTTCAATTCCGACTCG	59.905	20	0.09473	TGATGAAGAGGTTGGGGTGC	59.962	20	0.038166	260	232281	232540	Good	Good	Good	Good	Good	Good
scaffold427_59815	scaffold427	p2	(GA)7	59815	59828	TGTGTTGCCAATTCAGCTGTG	59.933	21	1.06736	ACCCCAAAAACCGTGACAGT	60.034	20	0.033894	191	59749	59939	Good	Good	Good	Good	Good	Good
scaffold429_295235	scaffold429	p6	(TTGACA)4	295235	295258	CCATGGGACTCTCCTTGCTG	60.107	20	0.107312	TAGCAGTCACCAAGCCACTG	59.965	20	0.035317	259	295066	295324	Good	Good	Good	Good	Good	Good
scaffold43_21376	scaffold43	p2	(TC)7	21376	21389	CTCCAAGCCTTCCTGGAGTG	60.036	20	0.03563	ACCAAGGGAAAGCATAAACTGA	57.887	22	4.11263	228	21235	21462	Good	Good	Good	Good	Good	Good
scaffold43_47380	scaffold43	p5	(GTAAT)4	47380	47399	ACATGCTGAACAGGGCTCAA	59.889	20	0.111061	TGGCATTGGATGGGAGTCAG	59.743	20	0.256752	267	47259	47525	Good	Good	Good	Good	Good	Good
scaffold43_64697	scaffold43	p3	(TCA)6	64697	64714	ACACGCTGAGAGTGACCTTG	59.967	20	0.032678	TCTCCTCATCAGGCAGCTCT	60.032	20	0.032316	292	64570	64861	Good	Good	Good	Good	Good	Good
scaffold430_13670	scaffold430	p5	(CCTGT)5	13670	13694	GACAACGCAATGGAGCCAAA	59.686	20	0.313672	CCAACAAACACTTCTGCACCA	59.524	21	1.47609	295	13582	13876	Good	Good	Good	Good	Good	Good
scaffold430_27839	scaffold430	p3	(CTG)6	27839	27856	TCTCCCTCTTCCTCTTCCCG	60.033	20	0.033011	GTTGAGAGGGGCTTAAGCGT	60.036	20	0.036294	288	27719	28006	Good	Good	Good	Good	Good	Good
scaffold431_157216	scaffold431	p3	(GAA)7	157216	157236	AGGGTGACGAAATTCCGGAA	59.312	20	0.688487	GTCAATCCCTCGTCGTTGGT	60.038	20	0.037605	176	157168	157343	Good	Good	Good	Good	Good	Good
scaffold431_214142	scaffold431	p2	(AT)9	214142	214159	ACATTGGCCCACTGTTGACA	60.106	20	0.106268	GTGACGATCACGCGATTTGG	59.975	20	0.025001	282	213990	214271	Good	Good	Good	Good	Good	Good
scaffold439_59561	scaffold439	p3	(GGT)7	59561	59581	GTGGAACGAGGTCGAACAGT	59.968	20	0.031721	AAATCCACGGTCACCCATCC	60.034	20	0.034477	282	59365	59646	Good	Good	Good	Good	Good	Good
scaffold443_15342	scaffold443	p2	(AT)7	15342	15355	TTCGTGAGATGAAACCCGCA	59.966	20	0.034198	TCCAGTCTGACTCAGTCCTCA	59.575	21	1.42545	295	15192	15486	Good	Good	Good	Good	Good	Good
scaffold443_19113	scaffold443	p5	(TTTTC)8	19113	19152	CTCATCTGGACGGCTGGAAA	59.75	20	0.250234	TGAGAACAGAAGACACGGCG	60.319	20	0.318699	299	19060	19358	Good	Good	Good	Good	Good	Good
scaffold443_47135	scaffold443	p3	(TGC)8	47135	47158	TGCAAGAGCCTTGGACATGT	59.889	20	0.111061	CCATCAAGGGGTATGGCTCA	59.154	20	0.846015	174	47047	47220	Good	Good	Good	Good	Good	Good
scaffold443_78628	scaffold443	p2	(TC)7	78628	78641	GGAAGTGGAGGTTGCTGTGA	59.891	20	0.108585	CTGAGCGAGAGGGAAGGAAG	59.541	20	0.459489	148	78544	78691	Good	Good	Good	Good	Good	Good
scaffold444_26597	scaffold444	p2	(TC)10	26597	26616	CACACTAACCTCGTCGTCCC	60.109	20	0.109412	AGCAAGCAGGGAAAAGAGGG	60.252	20	0.251519	283	26432	26714	Good	Good	Good	Good	Good	Good
scaffold444_139090	scaffold444	p2	(TA)7	139090	139103	TGTGTGAGAACAGGAGGAGGA	60.133	21	1.13317	AAATTGCGAATCGGAAGGCG	59.901	20	0.098728	275	138991	139265	Good	Good	Good	Good	Good	Good
scaffold444_233838	scaffold444	p5	(CAGGT)4	233838	233857	TCACTTGGTGCGGGATCTTC	60.036	20	0.036388	TTGTTTCCCGTCCTGTCCTG	59.892	20	0.107831	282	233655	233936	Good	Good	Good	Good	Good	Good
scaffold447_172692	scaffold447	p3	(GCT)7	172692	172712	GTGGTGGTGGTCTGAGTCTG	59.966	20	0.034059	TGGAAAGCCAAGCCAAGCTA	59.888	20	0.112218	281	172519	172799	Good	Good	Good	Good	Good	Good
scaffold447_232333	scaffold447	p3	(GTA)8	232333	232356	GGGTGGTGGTAATCAGTGTGT	59.927	21	1.07328	AGATCAGACAACCGATGATCAA	57.257	22	4.74306	168	232234	232401	Good	Good	Good	Good	Good	Good
scaffold447_238179	scaffold447	p4	(ACAT)5	238179	238198	ACAGATCGGCCAGTACTCCT	60.033	20	0.033011	AATGTTTTGTGCACCCGTGG	59.896	20	0.103937	216	238092	238307				Good	Good	Good
scaffold447_254190	scaffold447	p6	(CAACAG)4	254190	254213	AACGAGCAACAACCACAAGC	59.899	20	0.100503	GGTTGGTCTCTATCAGCCGG	59.895	20	0.105039	209	254093	254301	Good	Good	Good	Good	Good	Good
scaffold447_254629	scaffold447	p3	(CAA)6	254629	254646	ACAGATCCTCGTCCTCGTCA	60.035	20	0.035343	TGTTGGCCATTGCTCGATCT	60.035	20	0.035152	297	254556	254852	Good	Good	Good	Good	Good	Good
scaffold447_255664	scaffold447	p3	(AGT)6	255664	255681	AGGAGTGTTTGGAGTTGCCT	59.153	20	0.846693	GACCGGTTTCCTGGCTGATT	60.323	20	0.322546	300	255425	255724	Good	Good	Good	Good	Good	Good
scaffold447_260047	scaffold447	p2	(AT)9	260047	260064	CGGGTGACACATGCCAAATG	60.109	20	0.109179	TTTATCCAGCGCGCTTTGTG	59.832	20	0.167908	284	259986	260269				Good	Good	Good
scaffold447_317751	scaffold447	p3	(GAA)6	317751	317768	ATCTCCAACCAGCCTGTTCG	60.036	20	0.03601	GGTCAGGTGAGCTTCGAAGT	59.681	20	0.318762	246	317579	317824			Good	Good	Good	Good
scaffold447_395519	scaffold447	p2	(AG)7	395519	395532	CGGGACAGTTCTTTCGCAGA	60.32	20	0.319555	TGCTAGCTTACGCTCTCAAGT	59.181	21	1.81929	299	395361	395659	Good	Good	Good	Good	Good	Good
scaffold45_273492	scaffold45	p3	(GAT)10	273492	273521	AGCAGTTCTGTGTTTCGGACA	60.135	21	1.13452	GTATTGGTGTGGTGGGCTCA	59.962	20	0.03759	198	273411	273608	Good	Good	Good	Good	Good	Good
scaffold45_297312	scaffold45	p2	(AG)14	297312	297339	GCCAGTACCAAGCCTACTCG	60.179	20	0.179108	GGGAGAGGGAACAAGTCAGC	60.036	20	0.035915	201	297185	297385				Good	Good	Good
scaffold45_413671	scaffold45	p5	(CTTTT)4	413671	413690	TATTGGCAGGAGCTCCCTTC	59.16	20	0.839946	TTGTTGGCTTTGGGTCCCTT	60.032	20	0.031616	275	413606	413880	Good	Good	Good	Good	Good	Good
scaffold45_463208	scaffold45	p3	(TTC)7	463208	463228	GCAGCGTAGTCCTTCCCAAT	60.108	20	0.107654	GCTCACCAACGACCTCAGTA	59.398	20	0.601558	241	463115	463355	Good	Good	Good	Good	Good	Good
scaffold45_534128	scaffold45	p6	(AAACAA)4	534128	534151	CAGAGAGGACACATGTCGCA	59.755	20	0.244721	GGCGGCAACATTGGGTTTAC	60.389	20	0.389296	278	534036	534313	Good	Good	Good	Good	Good	Good
scaffold452_38142	scaffold452	p3	(CTT)7	38142	38162	TCTTCGTGCTCTTGGTGCAT	59.965	20	0.035317	TGCCAAGATTGATGTGGGACT	59.645	21	1.35538	265	38004	38268	Good	Good	Good	Good	Good	Good
scaffold452_45799	scaffold452	p3	(ATC)6	45799	45816	GCATTCTCACCCACACCAGA	59.963	20	0.036732	CGCGGGACTATTATCTTCACCA	59.965	22	2.03545	225	45635	45859	Good	Good	Good	Good	Good	Good
scaffold452_115251	scaffold452	p2	(AT)7	115251	115264	AAGGCAAGGCGTTTGAGAAC	59.331	20	0.668535	CATTGCCTTGCTTTTGGGGG	60.322	20	0.32183	293	115064	115356			Good	Good	Good	Good
scaffold452_241300	scaffold452	p3	(GAG)8	241300	241323	AACTCGCGCTTGATCCAAGA	60.037	20	0.037326	CCTCCTCCAGTACCTTGTGG	59.095	20	0.905357	193	241194	241386	Good	Good	Good	Good	Good	Good
scaffold453_65698	scaffold453	p3	(CTA)6	65698	65715	TGAGGCTTGTGAGGATTGGG	59.671	20	0.329261	TAGCTAGTTGGGCGGCTTTC	60.108	20	0.107848	247	65565	65811	Good	Good	Good	Good	Good	Good
scaffold453_67165	scaffold453	p3	(TCA)6	67165	67182	TCGCTGCCTCTCTATTCTTCC	59.316	21	1.68392	AACGACGACGAGCAGGAATT	60.039	20	0.038526	264	67116	67379	Good	Good	Good	Good	Good	Good
scaffold453_67319	scaffold453	p3	(TTC)6	67319	67336	TCGCTGCCTCTCTATTCTTCC	59.316	21	1.68392	AACGACGACGAGCAGGAATT	60.039	20	0.038526	264	67116	67379	Good	Good	Good	Good	Good	Good
scaffold453_67785	scaffold453	p3	(TCA)6	67785	67802	TGTCTGACCCACCCGTTTTT	59.744	20	0.256464	ACTTCGAACGGGCCATGTAA	59.678	20	0.322322	274	67653	67926	Good	Good	Good	Good	Good	Good
scaffold453_76673	scaffold453	p3	(ATC)6	76673	76690	TGGCTCGTTTGGGAGTTGTT	60.107	20	0.106918	AGAACGAGAAGCAGCAGAGG	59.754	20	0.246086	257	76482	76738	Good	Good	Good	Good	Good	Good
scaffold453_233777	scaffold453	p3	(AAG)32	233777	233872	GGAAAGGAAAAGGAAAAGGCCA	59.296	22	2.70354	CCACTCACCACTCACCACTC	59.966	20	0.034059	269	233692	233960	Good	Good	Good	Good	Good	Good
scaffold456_46052	scaffold456	p4	(CATC)5	46052	46071	TTTTGATCATCGGGGCCTCC	60.107	20	0.106719	AATAGGAACGCTAGCTGCCC	59.893	20	0.106894	270	45898	46167	Good	Good	Good	Good	Good	Good
scaffold460_37093	scaffold460	p3	(GAT)7	37093	37113	AGCTCCCAACTTCCATCACG	60.036	20	0.03601	GGATCTCCTCCACCACGTAA	58.518	20	1.48187	264	36917	37180	Good	Good	Good	Good	Good	Good
scaffold460_38643	scaffold460	p3	(CAA)6	38643	38660	TCAGCATCAGCATCATCAGCA	60.134	21	1.13422	GGGGGAACAGAAGAAGGACG	60.036	20	0.036294	270	38557	38826	Good	Good	Good	Good	Good	Good
scaffold460_39380	scaffold460	p2	(TC)7	39380	39393	CTTCCCTTCCCTTCCCGTTC	60.035	20	0.035343	ACAAAAACAGATCCCAACGCG	60.002	21	1.00181	271	39251	39521	Good	Good	Good	Good	Good	Good
scaffold463_143149	scaffold463	p2	(CT)7	143149	143162	ATCCAAGTTCGGAGTGGCAG	60.036	20	0.03601	GTCCATCCATCCGCCAATCA	60.179	20	0.17902	296	143038	143333	Good	Good	Good	Good	Good	Good
scaffold464_322738	scaffold464	p5	(CAATA)4	322738	322757	AACAGTCAGCATGAGCAGGG	60.322	20	0.322277	ACAGCTGTATTGCCCCCAAT	59.664	20	0.336048	227	322605	322831	Good	Good	Good	Good	Good	Good
scaffold469_30587	scaffold469	p2	(GA)13	30587	30612	GCGGTCTGCTCTCTCTAACC	59.898	20	0.101579	AAAGTAGGCGGGTCATGCAA	59.962	20	0.03759	218	30463	30680	Good	Good	Good	Good	Good	Good
scaffold475_93496	scaffold475	p2	(TC)7	93496	93509	TCGAGCTCCGGTTGAACTTT	59.608	20	0.391597	GATGGCTGGAATCGGGATGT	59.891	20	0.109342	263	93338	93600	Good	Good	Good	Good	Good	Good
scaffold476_71667	scaffold476	p2	(AC)7	71667	71680	CTGGCCAAAGCACTCACTCG	61.572	20	1.57208	ATCAACCGGAAAGCGATCGA	59.825	20	0.174845	289	71627	71915		Good	Good	Good	Good	Good
scaffold479_12615	scaffold479	p2	(AT)7	12615	12628	TGGGGTTAATGGCAAGCCTT	59.884	20	0.116143	TGAGAGGATTGTTGTGGCCG	60.322	20	0.321564	281	12514	12794	Good	Good	Good	Good	Good	Good
scaffold479_101121	scaffold479	p2	(CA)7	101121	101134	GGGACGGCCTCAGCAATTTA	60.394	20	0.393808	GTCGTGTAAAGGGGAAGAGGA	59.102	21	1.8978	300	101038	101337	Good	Good	Good	Good	Good	Good
scaffold479_167716	scaffold479	p2	(TC)7	167716	167729	ATCCAATCAGCCAGCCAGTC	60.107	20	0.106819	TGGATGCTACCGTAATGGGC	59.892	20	0.107831	228	167620	167847	Good	Good	Good	Good	Good	Good
scaffold48_84677	scaffold48	p2	(AT)7	84677	84690	TCCATGACGTACTTGCACCA	59.318	20	0.682292	TCTTCAAAAAGCCCCCTCCC	59.886	20	0.114364	278	84519	84796	Good	Good	Good	Good	Good	Good
scaffold480_67960	scaffold480	p3	(TTC)6	67960	67977	GGTTCGGTCGAAGAAGGGAT	59.464	20	0.535797	GCGGAACTATCCCTATGCCC	60.036	20	0.036294	292	67897	68188	Good	Good	Good	Good	Good	Good
scaffold481_2468	scaffold481	p4	(AATG)6	2468	2491	AGCAACACCGCTCTCTGAAA	59.893	20	0.106708	AGGTTTTCATGCACCGGGAA	60.179	20	0.178975	209	2360	2568	Good	Good	Good	Good	Good	Good
scaffold483_26399	scaffold483	p2	(AT)8	26399	26414	ACCTTAAGGCAGGAGTAATCTGT	58.895	23	4.10483	TGTCCACTATGACTTGCTCTCA	58.835	22	3.16507	281	26289	26569	Good	Good	Good	Good	Good	Good
scaffold483_129912	scaffold483	p2	(TG)7	129912	129925	GGTCCAGTGGAGTGGTATCC	59.169	20	0.831307	GCAGGGTGATCACTAGCTGG	60.179	20	0.179062	228	129740	129967	Good	Good	Good	Good	Good	Good
scaffold487_91666	scaffold487	p4	(ACAA)5	91666	91685	GGGCCTACGTAGAAGGGGAA	60.689	20	0.688749	GTCCCCTCCTACTGCTCACT	60.325	20	0.32483	123	91607	91729	Good	Good	Good	Good	Good	Good
scaffold487_193081	scaffold487	p4	(TCAC)10	193081	193120	AAAACCCGTCGAATACCGCT	60.037	20	0.037046	GTGTGACAGGGCTGAGTTGA	59.893	20	0.106708	234	193029	193262	Good	Good	Good	Good	Good	Good
scaffold49_178484	scaffold49	p2	(TA)8	178484	178499	GGTGCCGGTTTTCAGCTTTT	59.896	20	0.10412	TATCTGGTGCAGGTGAGGGT	60.253	20	0.252696	214	178420	178633	Good	Good	Good	Good	Good	Good
scaffold49_186645	scaffold49	p4	(CAAA)5	186645	186664	TGCCTATCTGTCCTCCACGA	60.034	20	0.033503	CACTGCTTCACCACAGCAAC	59.97	20	0.029834	292	186477	186768	Good	Good	Good	Good	Good	Good
scaffold49_187725	scaffold49	p4	(ATCA)5	187725	187744	ACACCGATTAACGAGCTTTACG	59.081	22	2.91923	ACCCTTCCCACTCTTCCCTT	60.104	20	0.103876	257	187596	187852	Good	Good	Good	Good	Good	Good
scaffold494_51015	scaffold494	p2	(AG)8	51015	51030	TCCGAAACCAACCAACCGAA	60.107	20	0.107312	CACCCAATCGTAACACACAACA	59.385	22	2.61452	284	50877	51160	Good	Good	Good	Good	Good	Good
scaffold494_55691	scaffold494	p4	(AAAG)5	55691	55710	TTGCTGCCAAGGGTCATGAT	59.96	20	0.040058	ATTTGGGATCCCGAACCACC	60.034	20	0.033503	236	55618	55853				Good	Good	Good
scaffold495_45067	scaffold495	p3	(AGT)15	45067	45111	GCCTCTCTCCACCCAAGTTC	60.036	20	0.035915	CAGCGGGTGGTGGTGAATAA	60.322	20	0.322098	293	44919	45211	Good	Good	Good	Good	Good	Good
scaffold498_83769	scaffold498	p2	(AT)7	83769	83782	GGGGCCTCATCGGGAAATTA	59.523	20	0.476771	TCGACGTTGGAAGATAGATTCGT	59.624	23	3.37623	298	83669	83966	Good	Good	Good	Good	Good	Good
scaffold498_121260	scaffold498	p6	(AAACAG)4	121260	121283	GGGAACGCAAACGGGAAAAA	59.897	20	0.102663	GTCTCATTGACATGACCCAGT	57.659	21	3.34081	261	121153	121413	Good	Good	Good	Good	Good	Good
scaffold498_147526	scaffold498	p5	(AAGAA)13	147526	147590	TCTCAGTTTCACACTTCCCCC	59.58	21	1.42014	CCTCCTGTACTTGGTGCCAA	59.6	20	0.400213	300	147438	147737	Good	Good	Good	Good	Good	Good
scaffold498_206436	scaffold498	p3	(ATC)7	206436	206456	GAGCAGCGCTTTCGATCATG	60.042	20	0.042361	GTAGCCCCAAATCCAGCACT	60.034	20	0.034089	234	206357	206590	Good	Good	Good	Good	Good	Good
scaffold498_273774	scaffold498	p2	(CT)9	273774	273791	TAACCCGTCAACCAACCGAG	59.966	20	0.033781	ACAACGAACGCACCATCCTA	59.681	20	0.319083	285	273583	273867	Good	Good	Good	Good	Good	Good
scaffold499_7814	scaffold499	p2	(CT)7	7814	7827	CCCTCTCACGCGTAGTTTGA	59.757	20	0.242825	GGGCTGCTTTGACAACCATG	60.038	20	0.037975	185	7766	7950	Good	Good	Good	Good	Good	Good
scaffold50_32492	scaffold50	p2	(AG)8	32492	32507	ACACCTGATTGCTGGGATGA	59.006	20	0.994247	TTTTCGAGGAGAGGAGGTTTTT	57.567	22	4.43298	267	32331	32597	Good	Good	Good	Good	Good	Good
scaffold501_217698	scaffold501	p6	(GAGTGT)4	217698	217721	CATCTCCAGTGGCCAATGGT	60.034	20	0.033796	TTCTTGTTCAGGCCAGCCAT	59.887	20	0.112995	203	217631	217833	Good	Good	Good	Good	Good	Good
scaffold503_77652	scaffold503	p5	(TGTAT)4	77652	77671	TACCAATACCCACGTGTGCC	60.036	20	0.036199	ACCGGCATTGCTAGACCAAA	59.962	20	0.03759	286	77512	77797	Good	Good	Good	Good	Good	Good
scaffold503_99574	scaffold503	p2	(CT)7	99574	99587	TTCATCCTGAGTCACCGTGC	60.037	20	0.037326	ACCCCTCTTTGCCCTTCAAC	60.179	20	0.178961	233	99504	99736	Good	Good	Good	Good	Good	Good
scaffold503_247472	scaffold503	p3	(GAA)7	247472	247492	CATCAGGAAGACAGGCAGGG	60.107	20	0.107312	ATCCCCCTCACTACGAGCTT	60.032	20	0.032017	276	247333	247608	Good	Good	Good	Good	Good	Good
scaffold504_138861	scaffold504	p4	(TACA)6	138861	138884	TCGTCAATGGGTTCTTGGAGA	59.025	21	1.97496	AGTGACTCAGATGTCTGTCTGTG	59.745	23	3.2554	258	138677	138934	Good	Good	Good	Good	Good	Good
scaffold504_139032	scaffold504	p2	(AG)9	139032	139049	AACACAGACAGACATCTGAGTCA	59.361	23	3.63863	ACTACACCTCCACCCATCCA	59.882	20	0.118346	216	138910	139125	Good	Good	Good	Good	Good	Good
scaffold504_255911	scaffold504	p5	(CAATA)4	255911	255930	CGGTGGGCCAATACTTGACT	60.035	20	0.035439	TTGGTATCGTTGGGATGGCC	60.107	20	0.106918	293	255808	256100	Good	Good	Good	Good	Good	Good
scaffold504_320110	scaffold504	p3	(TGA)6	320110	320127	TGGCTAGTATCCTCGAACCCT	59.783	21	1.21718	GGGGACAGAAGAGGCTCCTA	60.032	20	0.032017	282	320011	320292	Good	Good	Good	Good	Good	Good
scaffold507_59592	scaffold507	p3	(ATG)6	59592	59609	CAAAGGAGGCTAGAACGGCT	59.749	20	0.250513	CCATGTCTGGCAGATGACGT	60.108	20	0.107993	239	59543	59781	Good	Good	Good	Good	Good	Good
scaffold509_78053	scaffold509	p3	(CAG)7	78053	78073	AGTAACGCCAATCCGAGTGG	60.108	20	0.108329	GTGGTGGGAAGTTGGGTAGG	59.962	20	0.037734	265	77985	78249	Good	Good	Good	Good	Good	Good
scaffold509_81968	scaffold509	p2	(TC)12	81968	81991	GCTAGCTTCTCTCTCTGCTCC	59.662	21	1.33802	GACACACCAAACACAGCACA	59.192	20	0.808125	136	81921	82056	Good	Good	Good	Good	Good	Good
scaffold509_136256	scaffold509	p4	(AAAG)5	136256	136275	TGATCAACTCGAAACTAGGCACA	59.994	23	3.00643	TTGCCGAGAACAGTGTGTGT	60.108	20	0.107897	280	136129	136408	Good	Good	Good	Good	Good	Good
scaffold51_37684	scaffold51	p3	(CTT)6	37684	37701	CACCGCAAAAACAGGGTGAG	59.969	20	0.030638	CCAGGTGATCAGATGGGCAG	60.179	20	0.179026	233	37559	37791	Good	Good	Good	Good	Good	Good
scaffold51_270935	scaffold51	p2	(AC)9	270935	270952	ACATGTGCCACCCTGACTTT	59.814	20	0.185901	TATGGGCCTGAGAAGAGCCT	60.031	20	0.030705	262	270887	271148	Good	Good	Good	Good	Good	Good
scaffold510_69777	scaffold510	p3	(AGC)7	69777	69797	GAGCGTTGGGTTTTGGGTTC	59.968	20	0.031585	ACCATCCTCACTCTCGTCGA	60.035	20	0.035343	296	69728	70023	Good	Good	Good	Good	Good	Good
scaffold510_70234	scaffold510	p3	(CCG)7	70234	70254	CGGTTGTGGGTGGATTGAGA	59.964	20	0.036164	TCAGCACCCAACTTCGATCC	60.036	20	0.036388	135	70164	70298	Good	Good	Good	Good	Good	Good
scaffold510_87214	scaffold510	p5	(TGTGG)4	87214	87233	ATCACGCCCGAAGAACTTGT	59.965	20	0.034896	AACTTCATTCGGGGAGCAGG	60.035	20	0.035056	212	87085	87296	Good	Good	Good	Good	Good	Good
scaffold510_237224	scaffold510	p5	(ATACA)4	237224	237243	GTCTTGTATCTCGCTCCGCA	59.899	20	0.100682	GCTTATCACAGCGCCAATGG	59.97	20	0.029834	242	237137	237378	Good	Good	Good	Good	Good	Good
scaffold514_104058	scaffold514	p2	(CT)7	104058	104071	GAACCTGGAAACGGTTTGGC	59.968	20	0.031585	CCACCCCCACTGTGTACAAA	59.816	20	0.183971	265	103999	104263	Good	Good	Good	Good	Good	Good
scaffold517_31213	scaffold517	p2	(CT)7	31213	31226	TCCTCTATACACCCGTGACTGA	59.76	22	2.24041	ATTCACTTTCCCACGCGCTA	60.037	20	0.036765	272	31153	31424	Good	Good	Good	Good	Good	Good
scaffold517_79620	scaffold517	p4	(CCAG)5	79620	79639	GCTGGAACCGTGTATCAGCT	60.108	20	0.108138	GGTAACAGCGAGCGGAGAAT	60.179	20	0.179108	254	79564	79817	Good	Good	Good	Good	Good	Good
scaffold517_169747	scaffold517	p4	(TTTG)5	169747	169766	ACACCAAGGAACGGTTGATGA	59.858	21	1.14206	CCGTTCGTCCATTCCATTCC	58.986	20	1.01435	279	169683	169961		Good	Good	Good	Good	Good
scaffold522_40192	scaffold522	p2	(AC)8	40192	40207	ATCGATCCGAGCAACCACTG	60.179	20	0.1791	TTCGTCTGCAGAACAACCCA	59.821	20	0.179234	185	40130	40314		Good	Good	Good	Good	Good
scaffold524_21757	scaffold524	p5	(AACCA)4	21757	21776	GAGTCGGCGCACAAATTCTC	59.905	20	0.095417	GATTTGGGTGAGGGTGAGGG	60.034	20	0.034089	177	21669	21845	Good	Good	Good	Good	Good	Good
scaffold524_33212	scaffold524	p2	(TA)9	33212	33229	GGGTACTCACAGGCATGACC	60.108	20	0.107654	GCGGAGATGGATATGGGTGG	60.036	20	0.03601	276	33065	33340			Good	Good	Good	Good
scaffold526_44568	scaffold526	p3	(CAT)14	44568	44609	TGGAGCGTTGCTGGATTCAT	60.035	20	0.035152	GCTTTCACGTATCACACCGC	59.905	20	0.09473	218	44432	44649	Good	Good	Good	Good	Good	Good
scaffold526_138453	scaffold526	p4	(TAAT)5	138453	138472	TGTACAGCAGTCTCAGCAGC	60.038	20	0.037882	TTGGCTGGTTGAACTGTGGT	60.034	20	0.033601	200	138367	138566	Good	Good	Good	Good	Good	Good
scaffold526_138668	scaffold526	p3	(CAA)6	138668	138685	ACCACAGTTCAACCAGCCAA	60.034	20	0.033601	GCCGGAAGCGATACCAGAAT	60.25	20	0.249911	280	138547	138826	Good	Good	Good	Good	Good	Good
scaffold526_141708	scaffold526	p4	(ATCA)5	141708	141727	TCGAGCTTTTTCCTTCGCCT	59.965	20	0.034896	TGGCCCTTCTTTTCGTGTGT	60.107	20	0.106918	282	141486	141767	Good	Good	Good	Good	Good	Good
scaffold526_172696	scaffold526	p2	(TA)9	172696	172713	AGCCAACATATTGTTTCATTAAACTCT	58.194	27	8.80615	TAGGCTGCTTGACCATGTGG	60.035	20	0.035152	297	172625	172921	Good	Good	Good	Good	Good	Good
scaffold526_202442	scaffold526	p2	(AG)13	202442	202467	TCGTCTTCTGCTGATTCGACA	59.46	21	1.53983	AGGAGACTCAGGATGGCAGA	59.662	20	0.337773	237	202370	202606	Good	Good	Good	Good	Good	Good
scaffold528_37649	scaffold528	p2	(TA)8	37649	37664	TCTCTCTCCTTCTCTCTTCTTCTCA	59.749	25	5.25054	CCGAAAACCACACATGCCAG	60.039	20	0.039256	255	37566	37820	Good	Good	Good	Good	Good	Good
scaffold532_34013	scaffold532	p2	(GA)7	34013	34026	GAGGGAAACGCACATACCCA	60.036	20	0.03582	TGGAAACAGGGCAAGGAAGA	59.15	20	0.8501	287	33840	34126	Good	Good	Good	Good	Good	Good
scaffold532_73542	scaffold532	p5	(GGAGG)4	73542	73561	GCTGTGCGGAAAAGCGATAG	59.973	20	0.026803	ACTCCGATCAGCACCCTACT	60.033	20	0.033011	258	73477	73734	Good	Good	Good	Good	Good	Good
scaffold532_150474	scaffold532	p3	(CAA)19	150474	150530	ATGATGAACATCGGCCCTCC	59.891	20	0.109342	GGTGTAGACGTCGTCGAAGT	59.485	20	0.514691	299	150287	150585	Good	Good	Good	Good	Good	Good
scaffold532_151947	scaffold532	p3	(AAG)6	151947	151964	GGGTGGGGCGAATTCATCAT	60.468	20	0.468029	GTGGGGGTACGTTAACCGAG	60.109	20	0.108662	271	151762	152032	Good	Good	Good	Good	Good	Good
scaffold534_128139	scaffold534	p3	(TCC)6	128139	128156	CGGGCCAGAGACATCTTTCT	59.461	20	0.539051	ACCGAGGGGGATGGTACATA	59.436	20	0.564171	300	128070	128369				Good	Good	Good
scaffold534_136780	scaffold534	p2	(AT)11	136780	136801	GTCTTACCACACCGAGCTGG	60.39	20	0.389948	GTCGGCCCAAAATTGCACTT	59.967	20	0.033366	229	136736	136964				Good	Good	Good
scaffold534_218664	scaffold534	p2	(CT)10	218664	218683	CGAGGGACACAACTCCAGTC	60.038	20	0.038159	GACTCGGCTGATTTGGGTCA	60.036	20	0.036388	300	218500	218799	Good	Good	Good	Good	Good	Good
scaffold534_221424	scaffold534	p3	(GGT)6	221424	221441	CTGAAGATGGAGGAGGTGGC	59.82	20	0.179936	TACATGGGCGTTGACTTGCT	59.964	20	0.036164	209	221352	221560	Good	Good	Good	Good	Good	Good
scaffold534_235823	scaffold534	p2	(TC)7	235823	235836	CTCTGTTGGGTGGTCATCCC	60.035	20	0.035056	GGTATAGTGAGGAGAGCGCG	59.761	20	0.238817	288	235668	235955	Good	Good	Good	Good	Good	Good
scaffold534_238513	scaffold534	p2	(CT)7	238513	238526	TCCCGTTGCGTCATCAGAAA	59.966	20	0.034198	GTGGGATCGATGGGGTGATC	59.965	20	0.035458	272	238371	238642	Good	Good	Good	Good	Good	Good
scaffold534_277395	scaffold534	p2	(TC)8	277395	277410	TGTCGGGCGGTCATGTTTTA	59.965	20	0.035036	GACACAAGGTAAGGTGGGGG	59.962	20	0.037734	255	277243	277497	Good	Good	Good	Good	Good	Good
scaffold54_586428	scaffold54	p2	(AG)7	586428	586441	CCGAACTCTTGCCCTCTCAG	60.108	20	0.108424	GCTGCCCGTGTATTTGCAAA	60.039	20	0.038709	226	586257	586482	Good	Good	Good	Good	Good	Good
scaffold548_84208	scaffold548	p2	(CT)7	84208	84221	ACGACTTCTTCTAGGCATACTCT	58.471	23	4.52892	GAAACATGCACCACGCGTAT	59.554	20	0.446222	298	84021	84318	Good	Good	Good	Good	Good	Good
scaffold548_142385	scaffold548	p2	(AT)8	142385	142400	TTCCCCCGCTTCCCCTTATA	60.03	20	0.029887	TCAAATCCTACCCCTCCCCA	59.576	20	0.423956	266	142176	142441	Good	Good	Good	Good	Good	Good
scaffold550_69316	scaffold550	p2	(AG)12	69316	69339	TGAGAGAGAGAGGGGGAGAAG	59.431	21	1.5686	CGAACCGTCCCTGTCACTTT	60.25	20	0.249741	196	69192	69387	Good	Good	Good	Good	Good	Good
scaffold559_117337	scaffold559	p2	(AC)7	117337	117350	GATGATTTCGAAGGCACGCC	59.972	20	0.02811	AAGAAAGAAGGGCGCAGGAA	59.89	20	0.110486	278	117191	117468	Good	Good	Good	Good	Good	Good
scaffold560_15390	scaffold560	p2	(TC)11	15390	15411	GGGATGGTCAGCAGCAACTA	59.747	20	0.253044	TGGACTAGCATCGGGTGGTA	60.033	20	0.032912	289	15328	15616	Good	Good	Good	Good	Good	Good
scaffold560_150325	scaffold560	p5	(TTAAT)4	150325	150344	ACAAACACCAAGACCAAGACT	57.634	21	3.36605	CGAAGTTTTTCTTTTTGTCTGAATTGT	58.353	27	8.64723	252	150203	150454	Good	Good	Good	Good	Good	Good
scaffold560_153595	scaffold560	p4	(AAGA)7	153595	153622	GCTGAGTTGTTCGAGTGGGA	59.966	20	0.033504	TGAATGGACTGTGCTGTGCT	59.891	20	0.109153	244	153478	153721	Good	Good	Good	Good	Good	Good
scaffold564_11396	scaffold564	p6	(ACCCGC)4	11396	11419	CAGGGGGTTCAAGTCCGATC	60.108	20	0.107654	AAGGAATGCCAACGGATCCC	60.396	20	0.395724	256	11243	11498		Good	Good	Good	Good	Good
scaffold570_94077	scaffold570	p6	(CTGATA)4	94077	94100	TCGATGCCGCTGCTACTAAC	60.249	20	0.248907	GCCAGTTACAGCCGGAATCT	60.108	20	0.107654	284	93860	94143				Good	Good	Good
scaffold571_24998	scaffold571	p6	(AGCTAG)4	24998	25021	GGCGGGTGGAGTCTTTGTT	60.228	19	1.22815	CCACACCACCAACTCAGTCA	59.82	20	0.180171	295	24958	25252	Good	Good	Good	Good	Good	Good
scaffold571_25170	scaffold571	p2	(AG)7	25170	25183	GCGGGTGGAGTCTTTGTTCA	60.534	20	0.534203	CCACACCACCAACTCAGTCA	59.82	20	0.180171	294	24959	25252	Good	Good	Good	Good	Good	Good
scaffold571_29680	scaffold571	p3	(AGA)6	29680	29697	TGTCAAGGTGCGAAGTTGTT	58.255	20	1.74523	GCACCAGCACCATCTTCAAC	59.758	20	0.242017	300	29611	29910	Good	Good	Good	Good	Good	Good
scaffold571_34646	scaffold571	p4	(CAAA)7	34646	34673	TCTCAAGCACAGACACCGTC	59.968	20	0.03213	TGAACTATGATTGAAGTGGGAAAGA	58.221	25	6.77882	287	34438	34724	Good	Good	Good	Good	Good	Good
scaffold579_38016	scaffold579	p2	(TC)9	38016	38033	ACTTTCGAGTCGCAAAGTCCT	59.931	21	1.06874	GATGGAGTGAGAGGCCCATT	59.157	20	0.842635	231	37894	38124		Good	Good	Good	Good	Good
scaffold579_38233	scaffold579	p2	(TA)8	38233	38248	AATGGGCCTCTCACTCCATC	59.157	20	0.842635	ACGAGGACGAGAAGTGGAGA	59.964	20	0.036448	258	38105	38362		Good	Good	Good	Good	Good
scaffold580_68829	scaffold580	p2	(GA)7	68829	68842	CCAAGATCGGCAGAGGGTAC	59.895	20	0.105039	TCGGGAATTCGTGCCTTGAA	59.964	20	0.035598	144	68743	68886	Good	Good	Good	Good	Good	Good
scaffold581_115691	scaffold581	p2	(GA)8	115691	115706	AGGCTGGACAGGAGAGAGAG	60.033	20	0.033208	TTTGTCTCTCAGGCCTTGGG	59.598	20	0.401738	278	115602	115879	Good	Good	Good	Good	Good	Good
scaffold587_9481	scaffold587	p2	(GT)7	9481	9494	ATTTGGGCGGCCTGAATCTT	60.325	20	0.324645	GTGGGACCATCACTGCTCAA	59.963	20	0.036732	243	9374	9616	Good	Good	Good	Good	Good	Good
scaffold590_72216	scaffold590	p2	(TG)11	72216	72237	GCCAACAAACCTGAATCCCC	59.392	20	0.60813	TGCCGTTAAGTCAATCCTTCTCA	59.992	23	3.00751	290	72134	72423	Good	Good	Good	Good	Good	Good
scaffold590_218914	scaffold590	p5	(AACAA)4	218914	218933	AGAAAGACAAGATCACAAGTCATCA	58.472	25	6.52832	TGTCTCATCTCTTCTTCCTTCTTT	57.321	24	6.67857	297	218787	219083	Good	Good	Good	Good	Good	Good
scaffold590_237048	scaffold590	p2	(AC)7	237048	237061	ACTCATGTCTGTTCAGCTCAGA	59.104	22	2.89604	GCTTGCCACCTGACTCCTTA	59.675	20	0.324943	275	236966	237240	Good	Good	Good	Good	Good	Good
scaffold590_256840	scaffold590	p2	(TC)8	256840	256855	ACCCAATCATCCAAGCCCTG	60.033	20	0.032813	TCCAGCGGATTCTAGTCCCA	60.033	20	0.032515	245	256731	256975	Good	Good	Good	Good	Good	Good
scaffold592_70248	scaffold592	p2	(AT)12	70248	70271	TCTGTGGTTACGAAAGATGATTTTT	57.495	25	7.50492	ACAATTGGGGGCCTCATCAG	60.033	20	0.032813	197	70189	70385				Good	Good	Good
scaffold593_32123	scaffold593	p5	(ACCCA)4	32123	32142	TACAAGCTACGTGTTGCCGA	59.685	20	0.314618	GGTCGGGGCAGAATCTCAAA	60.035	20	0.035439	177	32026	32202	Good	Good	Good	Good	Good	Good
scaffold593_197906	scaffold593	p2	(CT)9	197906	197923	CATGCGGATCTGTCTCCCTC	59.967	20	0.033228	GTGTGCGCCTGCCATATTTC	60.249	20	0.248621	298	197735	198032	Good	Good	Good	Good	Good	Good
scaffold598_94780	scaffold598	p5	(TGTAT)4	94780	94799	TGCAGGATGTGTTGGACCAT	59.595	20	0.405198	GGATACCCTGTCCCTGTTGC	60.107	20	0.107165	295	94726	95020	Good	Good	Good	Good	Good	Good
scaffold599_65604	scaffold599	p2	(GA)7	65604	65617	TCATCTGAGGAGAGAAGGGGT	59.351	21	1.64857	TCATCAACACGACGGTTCTGA	59.661	21	1.33865	271	65397	65667	Good	Good	Good	Good	Good	Good
scaffold599_375873	scaffold599	p3	(AAT)6	375873	375890	GGCCAAGAGAAGACCGGAAG	60.392	20	0.391793	GGAATAGGTAGGGGAGGAAGGA	59.818	22	2.18164	289	375645	375933		Good	Good	Good	Good	Good
scaffold599_404277	scaffold599	p3	(AAT)6	404277	404294	GGACACATTCCATTTTGACTGGG	60.057	23	3.05661	TGATTCTGGCTGCTGGGTTT	59.887	20	0.112995	271	404174	404444	Good	Good	Good	Good	Good	Good
scaffold599_428288	scaffold599	p2	(CA)7	428288	428301	TGCTCACTGTTCCCCCATTC	59.962	20	0.038166	AGCGTTCCTCTCACTTGTGA	58.959	20	1.04065	197	428226	428422	Good	Good	Good	Good	Good	Good
scaffold599_430394	scaffold599	p3	(CAT)8	430394	430417	CCAGATCGACTTGTCCACCC	60.108	20	0.108138	TCTCGTTGGCCGAATTCGAA	60.038	20	0.038067	228	430351	430578	Good	Good	Good	Good	Good	Good
scaffold599_440549	scaffold599	p2	(TC)8	440549	440564	TGGCCACTCCATTTGCTGAT	59.96	20	0.040058	CGCTGTAATTAGCCTCCCGA	59.612	20	0.387929	289	440454	440742	Good	Good	Good	Good	Good	Good
scaffold60_22030	scaffold60	p2	(AT)7	22030	22043	GGAAGATCACCGGCCTGAAA	60.035	20	0.035439	GAGGAACAGCCGACAGACAA	59.966	20	0.033504	276	21827	22102	Good	Good	Good	Good	Good	Good
scaffold600_191795	scaffold600	p5	(ATTTT)4	191795	191814	ACGTAGGAAAAGCAGAGCACA	59.93	21	1.07013	AGCGCACATGACACAGTCTA	59.397	20	0.603065	293	191586	191878	Good	Good	Good	Good	Good	Good
scaffold600_195634	scaffold600	p2	(AT)7	195634	195647	AGGCGTGTTGAGTATTGAAGT	57.597	21	3.40263	AGGCTCACAAAAGACCTGCT	59.524	20	0.475906	297	195589	195885	Good	Good	Good	Good	Good	Good
scaffold600_265444	scaffold600	p3	(GAA)7	265444	265464	GGGGGCCTATTTACTCACTAACA	59.543	23	3.45701	TCTTGGGAATGGGGAAGGAGA	60.204	21	1.20356	266	265327	265592	Good	Good	Good	Good	Good	Good
scaffold609_205950	scaffold609	p2	(AT)8	205950	205965	AGGAAAGAGGTGGAAGGGGA	59.804	20	0.196118	GGTTGGTCATTTAGGTCGGC	58.908	20	1.09235	271	205836	206106	Good	Good	Good	Good	Good	Good
scaffold609_270399	scaffold609	p4	(AAAG)5	270399	270418	CACCACCGAGAGTGCATCAT	60.108	20	0.107993	GCTCGTTTGGCGTTGTATCG	60.247	20	0.247145	202	270340	270541	Good	Good	Good	Good	Good	Good
scaffold609_405015	scaffold609	p3	(TCA)6	405015	405032	CGAGGTCTTGCTTCTCTGCA	60.038	20	0.037882	TCACCCAATAAACTGCCCCC	59.96	20	0.040499	266	404917	405182			Good	Good	Good	Good
scaffold609_432549	scaffold609	p4	(TATT)5	432549	432568	TGGGAAGCTGCCTTTATGCT	59.667	20	0.332632	TCCACTCCCTTCCCATATCCT	59.414	21	1.58559	283	432338	432620	Good	Good	Good	Good	Good	Good
scaffold61_69113	scaffold61	p2	(AC)7	69113	69126	GGCTTGACAAACAATACCGCA	59.732	21	1.26835	TTGCAAAGAATGAAGGCCGC	60.038	20	0.038343	267	68934	69200		Good	Good	Good	Good	Good
scaffold61_165230	scaffold61	p2	(AG)7	165230	165243	ATCGCTCCGAATTGTCCCTC	59.895	20	0.105039	ACACCATTATCATTGTTGTTTGGT	57.582	24	6.41806	221	165149	165369	Good	Good	Good	Good	Good	Good
scaffold61_188568	scaffold61	p3	(CTT)6	188568	188585	GTGCGGGTGTGTTGGAATTG	60.319	20	0.318614	AGGAGGAAGACGACGAAGGA	59.962	20	0.037877	123	188513	188635	Good	Good	Good	Good	Good	Good
scaffold61_195671	scaffold61	p2	(AG)7	195671	195684	ACGCACATGATGTTCCTTTGA	58.497	21	2.50333	AGCCCACGTATCACTTCTCT	58.146	20	1.85396	268	195462	195729	Good	Good	Good	Good	Good	Good
scaffold61_347257	scaffold61	p2	(AG)8	347257	347272	CCGTTTCGTTATCAGGCCCT	60.108	20	0.107848	TGGTGTTTGGGGTGGCTTAA	59.738	20	0.261991	246	347084	347329	Good	Good	Good	Good	Good	Good
scaffold61_452262	scaffold61	p2	(AG)7	452262	452275	TGACGAGATTTCAGGTGTAGAGG	59.556	23	3.44403	AAAACCCGCCAGCTGTCATA	59.962	20	0.03759	157	452211	452367	Good	Good	Good	Good	Good	Good
scaffold61_510961	scaffold61	p3	(TCG)6	510961	510978	ATCGGTCCGGTGATTGGTTG	60.392	20	0.392461	AAGAACTGCTCCGTTCCACC	60.25	20	0.250338	255	510872	511126	Good	Good	Good	Good	Good	Good
scaffold61_656577	scaffold61	p3	(GAT)9	656577	656603	TGGTCTCAAGAAGCAGATGCA	59.651	21	1.3487	TTGCTGCTCGACTCAGACAC	60.319	20	0.31904	296	656511	656806	Good	Good	Good	Good	Good	Good
scaffold615_128728	scaffold615	p2	(TC)9	128728	128745	TCCAACTCATCTATCGGCGC	59.968	20	0.03213	TAGACTATGCGTTCGACGGC	59.971	20	0.028505	178	128641	128818	Good	Good	Good	Good	Good	Good
scaffold615_218013	scaffold615	p2	(TC)7	218013	218026	TCGGTGCCTATCGAAATCAA	57.028	20	2.97166	ACTAACCAATGTTCCGCCGT	59.964	20	0.035739	260	217892	218151	Good	Good	Good	Good	Good	Good
scaffold617_136423	scaffold617	p3	(TTC)6	136423	136440	GCGGAACCAAGCGAAGGATT	61.306	20	1.30593	AAGCAGCCTTATCAGCAGCC	60.751	20	0.750911	300	136208	136507	Good	Good	Good	Good	Good	Good
scaffold619_62533	scaffold619	p3	(CTT)6	62533	62550	CGTCATCTCCATCAGCAGCT	59.896	20	0.104487	GCTGAGCAGGTCCCTTACAA	59.675	20	0.324943	288	62490	62777	Good	Good	Good	Good	Good	Good
scaffold62_122053	scaffold62	p3	(CAT)8	122053	122076	TCCCTCTCCTTCTTTCCTCGT	59.923	21	1.07733	TGCAACAATGTCACTCACTCA	58.083	21	2.91664	278	121985	122262	Good	Good	Good	Good	Good	Good
scaffold620_166652	scaffold620	p2	(AG)7	166652	166665	ACCCAGCCAATCCAACGAAT	59.96	20	0.039618	TCTTCCATGCCCGAAACTCC	60.035	20	0.035439	205	166528	166732	Good	Good	Good	Good	Good	Good
scaffold620_172731	scaffold620	p2	(CT)7	172731	172744	GGGATCGGGTTACGGTTCTC	59.896	20	0.103755	CGAAAGACGTCTCAGGCAGA	59.759	20	0.241213	160	172639	172798				Good	Good	Good
scaffold624_13989	scaffold624	p2	(TA)8	13989	14004	CGGTCACCTTCACATCACGA	60.039	20	0.038618	TGGCTAGTAGTTGGGGGTACA	59.921	21	1.07916	269	13936	14204	Good	Good	Good	Good	Good	Good
scaffold625_127125	scaffold625	p2	(AT)9	127125	127142	CAGTGGGGAGTGATCGTGAC	60.109	20	0.108615	ACATTACCCCTGCCCCAATC	59.738	20	0.261696	275	126925	127199	Good	Good	Good	Good	Good	Good
scaffold625_131915	scaffold625	p2	(GA)9	131915	131932	GCCCGAGTGAGTACGATGAG	59.97	20	0.029567	GCCCACTCGAGATTCCCAAA	60.035	20	0.035439	213	131802	132014	Good	Good	Good	Good	Good	Good
scaffold625_212711	scaffold625	p3	(GGA)6	212711	212728	AGACATGGAGCAGACCCTGA	60.252	20	0.252421	GGAATACTGTTGGACCGCCA	60.036	20	0.03582	193	212653	212845	Good	Good	Good	Good	Good	Good
scaffold626_113634	scaffold626	p2	(TC)8	113634	113649	GTCCACAGGGTCGTGAGTTC	60.32	20	0.319641	ACGAAAGCGAGAAAGCGAGA	60.039	20	0.039437	285	113529	113813	Good	Good	Good	Good	Good	Good
scaffold626_134893	scaffold626	p2	(AG)7	134893	134906	CCAAGTATAGGCGCACGAGT	59.898	20	0.102481	CGCATCCTCTTGGTGTTGTG	59.481	20	0.518636	287	134839	135125	Good	Good	Good	Good	Good	Good
scaffold629_112975	scaffold629	p4	(AAAT)5	112975	112994	TGATTAACCCAACCCACTTTTCT	58.19	23	4.81034	ACTAAAGCGAGGATGTGAGGC	60.135	21	1.13467	252	112858	113109	Good	Good	Good	Good	Good	Good
scaffold634_75787	scaffold634	p2	(CT)9	75787	75804	GTGTATAGTGGCTTGGGCGT	60.108	20	0.107848	TGCGGCAGAACGGAACATAT	60.108	20	0.107897	230	75701	75930				Good	Good	Good
scaffold634_88960	scaffold634	p3	(ATA)7	88960	88980	ACTTGCATGGGTAATCGAGCT	59.79	21	1.21048	TCACGCCACTCCAAGATCTT	59.023	20	0.976641	237	88860	89096	Good	Good	Good	Good	Good	Good
scaffold634_93796	scaffold634	p4	(ATAA)5	93796	93815	GCACCCACAGTTAAACAGACAC	59.967	22	2.03292	ATCAGATCACCACCCCCGTA	60.032	20	0.031515	259	93671	93929	Good	Good	Good	Good	Good	Good
scaffold634_128384	scaffold634	p3	(GTT)11	128384	128416	TCAGCTTTGACCGAGGATTGT	59.652	21	1.34771	GGAAGAGGACAACGGTGAGG	60.037	20	0.037232	237	128329	128565	Good	Good	Good	Good	Good	Good
scaffold634_145108	scaffold634	p2	(TC)7	145108	145121	TGGTCTTCCGTTTGGTCCTG	59.892	20	0.107831	CCGGGGAGGGGTAAAAATTCA	59.994	21	1.00616	298	145012	145309	Good	Good	Good	Good	Good	Good
scaffold635_27016	scaffold635	p2	(TC)7	27016	27029	ATGCAACGGCGAAGTCAGTA	60.038	20	0.037697	TGTCTCCTTGAGCTCCGTCT	60.251	20	0.251386	150	26928	27077	Good	Good	Good	Good	Good	Good
scaffold638_79106	scaffold638	p5	(TTTTG)4	79106	79125	GGCTGGTTCGAATCCGATCT	59.895	20	0.105039	GGTGTCACAGCTGGATGACA	59.965	20	0.035317	188	79063	79250	Good	Good	Good	Good	Good	Good
scaffold638_95669	scaffold638	p6	(AAAACA)4	95669	95692	ACCAACTTTCAAGCACAGATCA	58.445	22	3.55493	TCAACAGTGGGTAGTACGCAG	59.729	21	1.27138	248	95559	95806	Good	Good	Good	Good	Good	Good
scaffold638_99363	scaffold638	p2	(AG)7	99363	99376	CTGAGGTGCGGAGGTTGATT	60.036	20	0.03601	AGACTGATACCGTGGCTCCT	60.033	20	0.033011	299	99292	99590	Good	Good	Good	Good	Good	Good
scaffold639_12819	scaffold639	p2	(AG)7	12819	12832	TCGTGAGGATTCAATTGGCCA	59.996	21	1.00416	ATGCTGATGACCTTCTGGGC	60.107	20	0.106819	182	12772	12953	Good	Good	Good	Good	Good	Good
scaffold644_65998	scaffold644	p2	(AG)7	65998	66011	GGTGTACCGGGATTGGTTAGG	60.134	21	1.13431	TGCGTGTGTGTGTGGACATA	59.895	20	0.105039	145	65930	66074	Good	Good	Good	Good	Good	Good
scaffold644_249294	scaffold644	p3	(CTT)6	249294	249311	TAATCCGTGCCTGTTGAGCC	60.392	20	0.392461	AACCGAAGTGCTAGTCGACG	60.11	20	0.109873	275	249160	249434	Good	Good	Good	Good	Good	Good
scaffold644_301368	scaffold644	p4	(TTTC)11	301368	301411	GGATGTGGTCGATAGCAGCA	59.895	20	0.104855	CGCGAATCTTCTTGTTCGCA	59.562	20	0.438445	288	301270	301557	Good	Good	Good	Good	Good	Good
scaffold644_315838	scaffold644	p2	(TC)7	315838	315851	CGACACCTCCTCTTCTTCCG	59.829	20	0.171455	ACGCAAATCGCCCAATCAGT	60.96	20	0.960364	292	315692	315983	Good	Good	Good	Good	Good	Good
scaffold644_355868	scaffold644	p2	(GA)7	355868	355881	ACGGAAACTCTAGCTGCGAC	60.109	20	0.109226	CGACGCTAAGCCTTCTGACA	60.109	20	0.109272	298	355803	356100	Good	Good	Good	Good	Good	Good
scaffold649_159654	scaffold649	p2	(GA)8	159654	159669	TGCAACAAAACTTGCCCAGG	59.822	20	0.177604	TCGATAAACGCGGCGCTATA	59.762	20	0.238025	279	159559	159837	Good	Good	Good	Good	Good	Good
scaffold649_160101	scaffold649	p2	(GA)7	160101	160114	GAAGACAAGCTCGGTCTGCT	60.038	20	0.03779	TTCTCACCAGTTCCACTGCC	59.891	20	0.108585	122	160036	160157	Good	Good	Good	Good	Good	Good
scaffold650_993	scaffold650	p2	(AG)9	993	1010	TGAGCGGAGAGAGAGAAGGG	60.395	20	0.395036	GCCTTGATGCGAGACGACTA	59.899	20	0.100682	162	924	1085	Good	Good	Good	Good	Good	Good
scaffold654_107880	scaffold654	p2	(AG)12	107880	107903	ATAGGATCGCGCCATGATGG	60.108	20	0.107993	GATCCCTCATGGCTCGACTG	59.967	20	0.033228	283	107779	108061				Good	Good	Good
scaffold654_146549	scaffold654	p2	(AT)9	146549	146566	CAGATTCGGCCCAGGAAGTT	60.035	20	0.035056	TATCATGGTCCAGGCCAAGC	59.817	20	0.183492	255	146451	146705	Good	Good	Good	Good	Good	Good
scaffold656_58804	scaffold656	p3	(AAT)6	58804	58821	CAGCAAGTAGGACCTCTGCC	60.108	20	0.107945	ACAGGAGGACATGGCAATGG	60.034	20	0.033796	297	58650	58946	Good	Good	Good	Good	Good	Good
scaffold656_111456	scaffold656	p2	(CT)7	111456	111469	CACCTCTCTCCCTCTCCCTC	60.106	20	0.106217	AACTCCTCCCACCCTCTCAT	59.581	20	0.419459	294	111284	111577	Good	Good	Good	Good	Good	Good
scaffold656_172794	scaffold656	p2	(AG)11	172794	172815	CGGTTGGTGAAGCTTGCAAA	59.898	20	0.10212	GAAGACACCGCTACCACCAA	59.966	20	0.034337	236	172713	172948	Good	Good	Good	Good	Good	Good
scaffold656_227061	scaffold656	p2	(CT)7	227061	227074	AGCTTAAAGGCAGCTCCCAG	60.035	20	0.03467	ATTGCTGGAGTCACTGGAGC	60.036	20	0.03563	300	226940	227239	Good	Good	Good	Good	Good	Good
scaffold656_254946	scaffold656	p2	(TA)7	254946	254959	TTTCCGAAAACCACACACGC	59.901	20	0.099082	TGTGCTTTCTCTTTTAAAATCTCTCT	57.317	26	8.68294	270	254779	255048	Good	Good	Good	Good	Good	Good
scaffold657_35941	scaffold657	p3	(TTC)6	35941	35958	TGAAGACGACGAATGCGGAA	60.039	20	0.038983	CAGGTGATGGAGGAGGAGGA	60.032	20	0.031716	264	35862	36125	Good	Good	Good	Good	Good	Good
scaffold657_38736	scaffold657	p2	(GA)11	38736	38757	ACGCGTTTTCTCCAACAAGC	59.971	20	0.028902	TTGAGGTACAGTGCCAGCTG	59.965	20	0.035317	271	38687	38957	Good	Good	Good	Good	Good	Good
scaffold658_31701	scaffold658	p2	(AT)9	31701	31718	ACCGACAAAAACAAAAACGCA	58.326	21	2.67383	CTCGGAAGGTTCACGCATCT	60.109	20	0.108615	262	31644	31905	Good	Good	Good	Good	Good	Good
scaffold658_44473	scaffold658	p2	(AT)7	44473	44486	CTGCGGAACAACCTGACTGA	60.25	20	0.249868	TCACTCTTGCAAGGTTCACTCA	59.83	22	2.1704	268	44394	44661	Good	Good	Good	Good	Good	Good
scaffold660_14954	scaffold660	p4	(CTTT)5	14954	14973	ATACACTCGCGCTCTTCAGG	59.899	20	0.101399	GACTGATGAACGGGGTGAGG	60.108	20	0.108138	271	14877	15147	Good	Good	Good	Good	Good	Good
scaffold660_242644	scaffold660	p2	(AG)8	242644	242659	ACAAGACACAACGACGACGA	59.901	20	0.099259	GGAGCAGGACAGAACGTTCA	59.966	20	0.033504	217	242505	242721	Good	Good	Good	Good	Good	Good
scaffold661_109614	scaffold661	p2	(CT)8	109614	109629	TGAATCAACAAGAGACTGACCT	57.037	22	4.96332	AGGAGCTATGGGATGGAAGT	57.496	20	2.50387	292	109474	109765	Good	Good	Good	Good	Good	Good
scaffold662_11602	scaffold662	p2	(TA)8	11602	11617	TCACAAGGAGGAGGCCGG	61.003	18	3.00317	CACCCGTTCTTCCCTCTCAC	60.037	20	0.037232	300	11562	11861	Good	Good	Good	Good	Good	Good
scaffold662_31395	scaffold662	p3	(TGA)6	31395	31412	TGGTGTTGTACGGTTCGGAG	59.968	20	0.032403	CACATTGTGACAGCGCACTC	60.111	20	0.110509	296	31169	31464	Good	Good	Good	Good	Good	Good
scaffold662_164338	scaffold662	p2	(CT)8	164338	164353	CAACGCTCGATCGACTGGTA	59.902	20	0.0982	CGAACGGGACAAGAAGGTGA	59.967	20	0.032952	147	164283	164429	Good	Good	Good	Good	Good	Good
scaffold662_344689	scaffold662	p2	(CT)14	344689	344716	TGGAACTCTCCCCATCCCAT	59.954	20	0.046242	TGCCCTTGTCTCACTGATGG	59.674	20	0.325933	283	344635	344917	Good	Good	Good	Good	Good	Good
scaffold665_146371	scaffold665	p3	(GCG)6	146371	146388	AGTGTTTAGCGGGGGAATGG	60.034	20	0.034477	CATTCCCCTCCTTCCCCAAC	60.033	20	0.033109	273	146281	146553	Good	Good	Good	Good	Good	Good
scaffold665_224842	scaffold665	p5	(AAGAG)4	224842	224861	AGACAGCAGCACGATTCCAA	59.965	20	0.035317	CAGCCGTACGTGGAAGGAAT	60.108	20	0.108329	239	224725	224963	Good	Good	Good	Good	Good	Good
scaffold669_43992	scaffold669	p2	(CT)8	43992	44007	CATAACCGGAGTGCTCCCTC	59.895	20	0.105039	CCGGGCATTGGCAGTACTTA	60.107	20	0.10741	229	43944	44172	Good	Good	Good	Good	Good	Good
scaffold669_186743	scaffold669	p4	(TGTT)5	186743	186762	CTGATCTCCTTCTGCATCCAGA	59.301	22	2.69932	TCCTTAAGTTTCATCCACTTCCACT	59.927	25	5.07314	300	186626	186925	Good	Good	Good	Good	Good	Good
scaffold670_60898	scaffold670	p2	(GA)8	60898	60913	CCTTACATGACGGTTTGCGC	60.179	20	0.1792	AAAAACACTACCCGCTCCGT	59.893	20	0.107268	265	60796	61060	Good	Good	Good	Good	Good	Good
scaffold670_66396	scaffold670	p2	(AC)15	66396	66425	TGCTTCAGCGATGGTCATACA	59.793	21	1.20685	ACTGCGGCTAACTCCAAATCA	59.997	21	1.00312	298	66313	66610	Good	Good	Good	Good	Good	Good
scaffold670_81783	scaffold670	p2	(CT)8	81783	81798	CAGAGTTAGGCGCAAGGGAA	60.036	20	0.036388	CACGCCTTGGTATTGGTCCA	60.322	20	0.322098	285	81607	81891	Good	Good	Good	Good	Good	Good
scaffold670_99130	scaffold670	p3	(TCG)6	99130	99147	ATAGAACACGTTCCCCGCTG	60.108	20	0.108329	GCACCAACCGGCCAATTTTA	59.681	20	0.318762	236	99037	99272	Good	Good	Good	Good	Good	Good
scaffold670_111443	scaffold670	p2	(TA)7	111443	111456	GCCATGGTGTTTGTGCCATA	59.106	20	0.894141	AGACCCTGAAGCTGAATTCAA	57.204	21	3.79569	298	111266	111563	Good	Good	Good	Good	Good	Good
scaffold670_151782	scaffold670	p2	(GA)8	151782	151797	CAAGTCCCATTCCTTGTGTAAAT	57.017	23	5.98289	ACATGCACATCCAAACCCCC	60.904	20	0.904394	295	151588	151882	Good	Good	Good	Good	Good	Good
scaffold672_45928	scaffold672	p3	(GAT)7	45928	45948	TCGAAAGAAGCGAAGGAGGT	59.033	20	0.96692	CAGCAGCCTCGATACCGAAT	59.967	20	0.032678	252	45790	46041	Good	Good	Good	Good	Good	Good
scaffold672_48052	scaffold672	p2	(TA)7	48052	48065	TGCGTTGATCAGTGACATTAAGT	58.685	23	4.31496	ACCACAGTCCCATGAAGACC	59.307	20	0.693049	260	47892	48151	Good	Good	Good	Good	Good	Good
scaffold674_70581	scaffold674	p3	(AGA)6	70581	70598	AATCCAATCAATCCTGCGGA	57.265	20	2.73475	TCCGGATGGAAACTTACCCC	59.086	20	0.913924	270	70425	70694	Good	Good	Good	Good	Good	Good
scaffold674_108646	scaffold674	p2	(AT)7	108646	108659	TGTTTTTCACATTCCACAATTGTGT	58.831	25	6.16909	ATGAATGGTCTCATCGGGCC	59.891	20	0.109342	297	108468	108764	Good	Good	Good	Good	Good	Good
scaffold675_75598	scaffold675	p3	(TTG)6	75598	75615	GAAAGGGAAGAAAGAGGGGCA	59.924	21	1.07554	ATTCTGGGGCTCCTCCTCTT	59.955	20	0.045469	294	75530	75823				Good	Good	Good
scaffold676_61660	scaffold676	p3	(ATC)8	61660	61683	AAGAGGAGGAGCAGGAGGAG	60.032	20	0.032217	CCTGTTGCTGATGGTGATGC	59.545	20	0.4546	291	61470	61760	Good	Good	Good	Good	Good	Good
scaffold68_31780	scaffold68	p2	(AT)14	31780	31807	CCAGAGCAAGCAGGACTTCA	59.964	20	0.035881	TCCTTCCCTCTCTCCACAGG	59.958	20	0.041833	283	31721	32003	Good	Good	Good	Good	Good	Good
scaffold689_22047	scaffold689	p2	(AG)12	22047	22070	GACCCACCTCACCTCAGAGT	60.543	20	0.543174	CGCGGATCGGGACACTTAAA	60.459	20	0.458889	289	21844	22132	Good	Good	Good	Good	Good	Good
scaffold689_61214	scaffold689	p5	(ACAGG)4	61214	61233	CAACTAGAGAGCCCCCTTGC	60.107	20	0.107459	GGGGATTGATGGCAGGTAGG	59.889	20	0.111253	266	61086	61351	Good	Good	Good	Good	Good	Good
scaffold689_70015	scaffold689	p3	(CTT)8	70015	70038	CAACAACAGCAACGACGACA	59.628	20	0.371989	AGAGTCTCACCCGACCATGA	59.96	20	0.039764	248	69867	70114	Good	Good	Good	Good	Good	Good
scaffold689_82573	scaffold689	p2	(AT)11	82573	82594	CCCTTCCCTTCGATCCCAAC	60.107	20	0.107165	CGTAAGAAGAACCGCCAAAGA	58.59	21	2.40998	300	82401	82700	Good	Good	Good	Good	Good	Good
scaffold689_94606	scaffold689	p2	(TC)7	94606	94619	CATGAACTCACCCCCTTCCC	60.034	20	0.034089	ATCAAGCCATCAACGGTCGT	60.036	20	0.036388	284	94438	94721	Good	Good	Good	Good	Good	Good
scaffold689_139899	scaffold689	p3	(GGA)7	139899	139919	TGAAGGGGGCGAACAATGAA	59.889	20	0.111446	TCCCAATCCTTTCCTTCACGT	59.297	21	1.70296	289	139714	140002	Good	Good	Good	Good	Good	Good
scaffold689_142868	scaffold689	p6	(AAGTCG)4	142868	142891	AAAATCGCCGTGATCTGGGT	60.035	20	0.035439	ACGACTATGACGGAAGACTAGGA	60.118	23	3.11848	204	142736	142939	Good	Good	Good	Good	Good	Good
scaffold689_262625	scaffold689	p2	(AG)7	262625	262638	TGCAGTGAATAAGACTGGGGT	59.015	21	1.98516	AAAAGGTGGATGGTGGACCG	60.251	20	0.251165	275	262451	262725	Good	Good	Good	Good	Good	Good
scaffold690_49681	scaffold690	p2	(TC)7	49681	49694	ACCCTGCCATTGTTGTCGTT	60.467	20	0.46729	CAGTTGGGATGCCAGGTGTA	59.672	20	0.327924	293	49563	49855	Good	Good	Good	Good	Good	Good
scaffold691_16083	scaffold691	p3	(TCA)6	16083	16100	AGGCGGAGAGATCATCGAGT	60.179	20	0.179004	CCGGGTACTCCTACTCCTTCA	60.064	21	1.06417	241	16041	16281	Good	Good	Good	Good	Good	Good
scaffold691_17494	scaffold691	p3	(AGA)6	17494	17511	TATTTTGTTGGCCGGCCTGA	60.251	20	0.251386	ACTCAGCCTTCGATTGACGT	59.396	20	0.603569	298	17432	17729	Good	Good	Good	Good	Good	Good
scaffold691_69709	scaffold691	p2	(AG)7	69709	69722	GATAGGAGCGGCTGAGCAAA	60.179	20	0.179073	GGTACCGTTCTACTGGGTGG	59.466	20	0.533951	288	69476	69763	Good	Good	Good	Good	Good	Good
scaffold691_148854	scaffold691	p4	(TGAT)5	148854	148873	CTAGCTGCCCAGTGGACAAA	59.963	20	0.036732	AGGCCTCCCCTTTTTGTCTG	59.887	20	0.11319	248	148736	148983	Good	Good	Good	Good	Good	Good
scaffold692_130082	scaffold692	p5	(TCTAT)4	130082	130101	TGTCTCTGAAAACGTTGTCTGGA	60.119	23	3.11892	TGCTCCCCTCCTCCATTGTA	59.956	20	0.044092	212	130037	130248	Good	Good	Good	Good	Good	Good
scaffold692_140207	scaffold692	p3	(TTC)6	140207	140224	GGTTCCACAACCGATTTCCA	58.388	20	1.61152	AGCAGACGAAGAAGAGGGGA	60.252	20	0.251832	280	140002	140281	Good	Good	Good	Good	Good	Good
scaffold692_177623	scaffold692	p3	(GAT)6	177623	177640	CCAAAGCCCCTCAGAGGAAC	60.323	20	0.322906	TCATTTTTGAGAGAAGGGGCGA	59.96	22	2.03975	202	177557	177758	Good	Good	Good	Good	Good	Good
scaffold693_107968	scaffold693	p3	(TTG)6	107968	107985	GCAGTTGCAGTTGCTGTTGA	59.899	20	0.10104	GCTCAACAACAGGCTCAACG	60.041	20	0.040958	295	107798	108092	Good	Good	Good	Good	Good	Good
scaffold70_67226	scaffold70	p2	(AT)8	67226	67241	TCTTCACGGTCAGTCGTTCG	60.041	20	0.040692	TTCGTCGTGCTGATGTCTCC	60.109	20	0.109272	184	67147	67330	Good	Good	Good	Good	Good	Good
scaffold70_87456	scaffold70	p2	(AT)8	87456	87471	AACTGATGCACCCAGCCAAT	60.252	20	0.251922	GGATTCCCACATTCTGCCGA	60.107	20	0.107214	257	87383	87639		Good	Good	Good	Good	Good
scaffold70_119093	scaffold70	p2	(CT)7	119093	119106	GGGCGCCTGAAATGACATTG	60.179	20	0.179129	GATCATTCCAACCGACGTTCG	59.676	21	1.32353	185	119003	119187	Good	Good	Good	Good	Good	Good
scaffold70_132535	scaffold70	p4	(TTTC)5	132535	132554	GGTCCCATCGAGAAGGAACG	60.179	20	0.179108	CAAATGTTCCTCCCCTGGCT	59.96	20	0.040204	287	132411	132697	Good	Good	Good	Good	Good	Good
scaffold70_270952	scaffold70	p6	(GTCACT)4	270952	270975	GTGCACACCCATGCTTTGTT	59.895	20	0.104671	TTGTGGAGCAATGCTGGAGT	59.889	20	0.111061	291	270764	271054	Good	Good	Good	Good	Good	Good
scaffold70_283343	scaffold70	p5	(AAAAT)5	283343	283367	ACGCAACAACAAAACAGCACA	60.336	21	1.33633	GGTCCTGAAGCCTGGGTTTT	60.179	20	0.178961	294	283197	283490	Good	Good	Good	Good	Good	Good
scaffold70_334644	scaffold70	p2	(AG)8	334644	334659	TGACCCTTCGTTTGTGCACT	60.107	20	0.10741	CGGAGCCAAGTTCTTCTGGT	59.965	20	0.035458	225	334603	334827	Good	Good	Good	Good	Good	Good
scaffold70_341086	scaffold70	p4	(AAGT)5	341086	341105	TCTTACAGTGGCCCCTCCTT	60.179	20	0.178873	GGGGACAGGCTCTATCACCA	60.691	20	0.691078	258	340917	341174	Good	Good	Good	Good	Good	Good
scaffold705_89390	scaffold705	p3	(TGT)7	89390	89410	AGGAGTCGTCTGTACAGCCT	59.962	20	0.038455	CTTCAAGCCGACTCCACCTT	59.965	20	0.035458	219	89338	89556	Good	Good	Good	Good	Good	Good
scaffold706_17051	scaffold706	p2	(AT)8	17051	17066	ACGCGTTTTGTCTCTCCAGT	59.896	20	0.104304	CTGACCACATCCCGTACAACA	59.998	21	1.00152	263	16870	17132		Good	Good	Good	Good	Good
scaffold711_74170	scaffold711	p2	(AG)8	74170	74185	TGCGGTTCTGCAGACTGTAG	60.038	20	0.038251	TCCTAGCACACCCATCTCGA	60.034	20	0.033503	199	74117	74315	Good	Good	Good	Good	Good	Good
scaffold713_22203	scaffold713	p2	(GA)8	22203	22218	CAATTGTGTGAGCTGGCGTC	60.11	20	0.110056	AGCTTAAAGGCAGCTCCCAG	60.035	20	0.03467	241	22097	22337	Good	Good	Good	Good	Good	Good
scaffold713_38248	scaffold713	p6	(GAGGAT)6	38248	38283	TGCAACCTTTTGGAAGCCAG	59.248	20	0.752054	CAAGGTCAGCTGACAGAGGG	60.037	20	0.036577	290	38054	38343	Good	Good	Good	Good	Good	Good
scaffold719_87272	scaffold719	p6	(CCAGAG)4	87272	87295	CCCAGATTAGTGGATCCGCC	59.965	20	0.035458	CAATCTGAGGATGCTCGCGA	60.249	20	0.249197	288	87232	87519	Good	Good	Good	Good	Good	Good
scaffold720_31911	scaffold720	p5	(GATGT)5	31911	31935	TGGCTGAAGATGCGGTTGAT	60.035	20	0.035152	AACGAGCTTGGGTCTGAAGG	59.965	20	0.035458	283	31830	32112	Good	Good	Good	Good	Good	Good
scaffold720_32156	scaffold720	p3	(CAA)8	32156	32179	CCTTCAGACCCAAGCTCGTT	59.965	20	0.035458	GTGAGGTGATGGACATGGTCA	59.721	21	1.27899	267	32093	32359	Good	Good	Good	Good	Good	Good
scaffold720_35743	scaffold720	p3	(CAA)15	35743	35787	CCACCCATACCACCATTGCA	60.324	20	0.324183	GGTTCGAAGCTAGGTGGAGG	59.824	20	0.175989	299	35556	35854	Good	Good	Good	Good	Good	Good
scaffold721_74161	scaffold721	p2	(AG)25	74161	74210	ATGTTGGACGGTAGTTGCGT	59.966	20	0.034337	CCCGGGTTCCCTATTGACAC	60.107	20	0.107361	226	74071	74296	Good	Good	Good	Good	Good	Good
scaffold721_134910	scaffold721	p3	(GTG)6	134910	134927	CGACGTCATTGTGGCCATTC	59.903	20	0.096976	TGGAAAATGAACTCAAATTGTGGGA	59.635	25	5.36503	249	134764	135012	Good	Good	Good	Good	Good	Good
scaffold722_173745	scaffold722	p3	(CAA)6	173745	173762	GGGGACCGTTTACAGAAGCA	59.964	20	0.035739	GCTTGTCTGGTGCCTTTTCC	59.685	20	0.315251	286	173629	173914	Good	Good	Good	Good	Good	Good
scaffold722_175885	scaffold722	p3	(TGT)9	175885	175911	CTGTTGCTGTTGCTGTTGCT	59.898	20	0.101759	TGCGAATGCCGGAAACAATG	60.109	20	0.109365	115	175841	175955	Good	Good	Good	Good	Good	Good
scaffold723_32691	scaffold723	p3	(TCT)6	32691	32708	CTTCTGGTCCTGGGTTGTCC	59.963	20	0.036875	ACGGGGGAGCTACAGACTAG	60.107	20	0.106619	154	32630	32783	Good	Good	Good	Good	Good	Good
scaffold723_34248	scaffold723	p2	(AG)7	34248	34261	GCAGACACAAGAATGGGGGA	59.962	20	0.038166	CCTCCAGCTGTTTCCCTAGC	60.107	20	0.107459	267	34148	34414	Good	Good	Good	Good	Good	Good
scaffold724_52729	scaffold724	p3	(ATC)7	52729	52749	AAGAGCCACCGATTTCCCAG	60.035	20	0.035056	AGTGCATATCAAGCCACCCA	59.375	20	0.625316	300	52575	52874	Good	Good	Good	Good	Good	Good
scaffold724_53800	scaffold724	p2	(AG)8	53800	53815	AGGGCGTCGTTAATCGGAAA	59.753	20	0.247185	TGAATTCTCTGAATATCGTCCCGA	59.417	24	4.58307	277	53659	53935	Good	Good	Good	Good	Good	Good
scaffold724_124781	scaffold724	p2	(TC)9	124781	124798	CGCAACTTCCGATCCCTTCT	60.108	20	0.108138	CGGTGTTCACGTTGTGGAAC	59.973	20	0.027063	286	124717	125002	Good	Good	Good	Good	Good	Good
scaffold729_35821	scaffold729	p6	(GATGGA)6	35821	35856	ACGGTACTCTCTCAGACTTGGA	59.96	22	2.04001	TGACCCTGTTCGTTACACCG	59.968	20	0.032403	283	35723	36005	Good	Good	Good	Good	Good	Good
scaffold729_250832	scaffold729	p3	(CAT)6	250832	250849	ACAGTGTGTCTACCCACTGT	58.21	20	1.78952	GCTACTCTAGCCAACAGCCT	59.173	20	0.827368	289	250753	251041	Good	Good	Good	Good	Good	Good
scaffold729_259644	scaffold729	p3	(ATC)8	259644	259667	AGGATTCGATGTCGTCAGCC	59.897	20	0.103208	CATTCCCAGCAGAACCCCAT	60.033	20	0.032813	147	259597	259743	Good	Good	Good	Good	Good	Good
scaffold729_261726	scaffold729	p3	(AAG)8	261726	261749	GAGGGTAGAGAGGGAAGGCA	60.032	20	0.032017	CGCTCCCCTTAACCGGTTTT	60.607	20	0.607217	266	261662	261927	Good	Good	Good	Good	Good	Good
scaffold734_80125	scaffold734	p6	(GCGGGT)5	80125	80154	AGGATTGCCAATGGATACCCG	60.203	21	1.20293	GGATATCAGTGATGCGGCCA	59.965	20	0.035317	203	80045	80247			Good	Good	Good	Good
scaffold734_154527	scaffold734	p2	(AG)8	154527	154542	CACTAAGCCTACTCGAGCGG	59.97	20	0.029567	CTGACAGGGGCTGTATGTGG	60.108	20	0.107508	278	154430	154707	Good	Good	Good	Good	Good	Good
scaffold736_20046	scaffold736	p2	(AT)11	20046	20067	ATGCTGGCAGTGATTCAGCT	60.034	20	0.03438	CCCCCATATCAACCACCACC	60.106	20	0.106217	212	19903	20114	Good	Good	Good	Good	Good	Good
scaffold736_239729	scaffold736	p5	(CAGGA)6	239729	239758	CGTCAGAGAGGAGGGAAGGA	60.034	20	0.033991	TCCCACAAGTTCCAGGCATC	59.962	20	0.038166	199	239657	239855	Good	Good	Good	Good	Good	Good
scaffold74_127705	scaffold74	p2	(CT)8	127705	127720	CGCAGTGTCACCTGAGTCTT	59.967	20	0.032678	GGTACCTGGGTCCATTCAGC	60.107	20	0.107165	293	127660	127952	Good	Good	Good	Good	Good	Good
scaffold74_258705	scaffold74	p2	(AG)7	258705	258718	AGAGGCAGAGACGACTAGCA	60.035	20	0.03496	AGCTTAAAGGCAGCTCCCAG	60.035	20	0.03467	238	258573	258810	Good	Good	Good	Good	Good	Good
scaffold74_365167	scaffold74	p2	(CT)9	365167	365184	AGAACCTCGATGAATCAGGGT	58.528	21	2.47203	ATGGCCAGCTTGAGCAAAAA	58.95	20	1.0502	299	364972	365270	Good	Good	Good	Good	Good	Good
scaffold741_89468	scaffold741	p5	(TTTTG)4	89468	89487	TCCTCATCCTCATCCTCCTCC	59.851	21	1.14887	AAGGGGGAAGAGGGGAAAGA	59.801	20	0.198696	208	89421	89628				Good	Good	Good
scaffold742_21780	scaffold742	p2	(AG)8	21780	21795	GCAGAGATCGAGTCAAGGGT	59.179	20	0.820871	TCCTCCCCCGCTCATCTAAA	60.032	20	0.031515	295	21641	21935	Good	Good	Good	Good	Good	Good
scaffold742_85750	scaffold742	p2	(AG)9	85750	85767	ATAAAGCCATCGCACTCGCT	60.179	20	0.179073	TTCGCTTTTGGTGGGATGTG	59.042	20	0.958091	294	85532	85825	Good	Good	Good	Good	Good	Good
scaffold742_86593	scaffold742	p5	(TTGGC)4	86593	86612	ATGCTGATTCCCTACTGGCG	59.893	20	0.107456	ATGGGGCCAATTCCTGAAGG	60.032	20	0.031817	300	86401	86700	Good	Good	Good	Good	Good	Good
scaffold743_51967	scaffold743	p2	(TC)10	51967	51986	TTCTGACAAACCTGCGGACA	59.821	20	0.179234	TACGACACAAACGGCGGAAA	60.529	20	0.529337	271	51762	52032				Good	Good	Good
scaffold750_124306	scaffold750	p3	(GCT)8	124306	124329	TTGGTTGTGGTTTGTCGGGA	60.034	20	0.03438	GAGTCACTCTGCCGACCAAA	59.966	20	0.033504	210	124192	124401	Good	Good	Good	Good	Good	Good
scaffold750_152129	scaffold750	p3	(GTT)7	152129	152149	AGTTGTTCGGGTGAGCTTGA	59.532	20	0.468226	ACTAGCTCGAGTCATTGCCG	59.899	20	0.101399	275	152046	152320	Good	Good	Good	Good	Good	Good
scaffold750_153307	scaffold750	p2	(GA)8	153307	153322	TGAGAACAAAAGTGGGCAAGG	58.969	21	2.03112	TGTTTTTAGTCAACGACCTTAGCT	58.638	24	5.36226	293	153191	153483	Good	Good	Good	Good	Good	Good
scaffold750_253280	scaffold750	p2	(TC)7	253280	253293	CCTTCAACCCTCTTCCGCTT	59.963	20	0.036875	TGAAGGAGGTGAAGATTGGTGA	59.021	22	2.97898	285	253074	253358	Good	Good	Good	Good	Good	Good
scaffold750_253687	scaffold750	p2	(AT)7	253687	253700	ACACCCTCACATGTTTTCACG	59.053	21	1.94677	TGTCTCGAATCACCCTGCTC	59.467	20	0.532573	288	253509	253796	Good	Good	Good	Good	Good	Good
scaffold750_253803	scaffold750	p5	(AAATA)6	253803	253832	AGAACACCAATCTGAGGTTGAAGA	59.897	24	4.10315	TATACTGTACGGTGTGCGCC	59.899	20	0.10104	179	253750	253928	Good	Good	Good	Good	Good	Good
scaffold755_89599	scaffold755	p2	(GA)9	89599	89616	CCTCAAGGGATCCAAAGAGAGG	59.828	22	2.17229	CATCGTACCCCCAGTGTCAG	59.824	20	0.17576	276	89443	89718	Good	Good	Good	Good	Good	Good
scaffold757_69501	scaffold757	p3	(TGT)6	69501	69518	GCTGGGCTTCTTCTTCGTCT	60.037	20	0.036858	TGGGGAGTGACTCTGAGAGG	59.96	20	0.040351	291	69457	69747	Good	Good	Good	Good	Good	Good
scaffold757_69656	scaffold757	p6	(TTCAAA)4	69656	69679	AGTGCTGCTGCTCATCTTGT	59.964	20	0.036448	TGGGGAGTGACTCTGAGAGG	59.96	20	0.040351	221	69527	69747	Good	Good	Good	Good	Good	Good
scaffold757_93360	scaffold757	p2	(GT)7	93360	93373	CGACGACAAGTCCTTCCCTC	60.109	20	0.109226	AGTGGTTTGGGTGGTGAAGG	60.106	20	0.106217	246	93222	93467	Good	Good	Good	Good	Good	Good
scaffold757_94098	scaffold757	p2	(GT)7	94098	94111	AAGACCCAGAAAGAACCCCG	59.599	20	0.400594	TGTCTCTCCGGTTCTGACTCT	59.926	21	1.07408	267	93942	94208	Good	Good	Good	Good	Good	Good
scaffold758_44494	scaffold758	p3	(GGT)8	44494	44517	AGGACACAAAGGATCAGGCG	60.036	20	0.03601	TTGTTGGCCACCTGTTTCCT	60.033	20	0.032615	288	44360	44647			Good	Good	Good	Good
scaffold758_47254	scaffold758	p2	(TC)8	47254	47269	GGAGAAATTCCTCCCAGATGATCA	59.896	24	4.10379	CGCTGCTCATGTACTCGCTA	59.971	20	0.029433	294	47157	47450	Good	Good	Good	Good	Good	Good
scaffold758_66324	scaffold758	p2	(TC)8	66324	66339	ATTCCTGATGTGAGCTGGCC	60.107	20	0.106819	TTATGATGAGCGGCGAGGTC	59.968	20	0.03213	231	66212	66442	Good	Good	Good	Good	Good	Good
scaffold759_83914	scaffold759	p2	(AC)7	83914	83927	TTCTATGCACCTGCCACCAG	60.035	20	0.035152	TTGGTCCCACGTTGTTCCAT	59.816	20	0.183971	179	83874	84052	Good	Good	Good	Good	Good	Good
scaffold760_27182	scaffold760	p2	(TC)8	27182	27197	TATGGTTGCATTCCCCCTCG	59.817	20	0.182537	TCGCAGGTTAGCTACTGCAC	60.109	20	0.108804	280	26966	27245	Good	Good	Good	Good	Good	Good
scaffold760_87149	scaffold760	p5	(CGATA)4	87149	87168	GACCAGGCCTGTATCAGCTC	59.894	20	0.105778	GGTATAGTATCGGCCTCGCG	59.902	20	0.098376	269	87054	87322	Good	Good	Good	Good	Good	Good
scaffold760_109459	scaffold760	p2	(TG)7	109459	109472	TTATCCCTCCGACTCCGAGG	60.179	20	0.178998	GATCTAGCGTGTCCACCCTG	59.897	20	0.103208	227	109304	109530	Good	Good	Good	Good	Good	Good
scaffold761_65932	scaffold761	p3	(AAC)7	65932	65952	GACATCACTCCCACACTGCA	59.965	20	0.035317	TGCATCGGATTGAGTGGCTG	60.745	20	0.745486	224	65812	66035	Good	Good	Good	Good	Good	Good
scaffold765_91171	scaffold765	p4	(TCAA)5	91171	91190	TGTGTGTGTTGAAGTCCCCC	60.107	20	0.106918	ACCAGTGACAATGAAAGACCA	57.424	21	3.57608	219	91032	91250		Good	Good	Good	Good	Good
scaffold765_91395	scaffold765	p2	(AT)7	91395	91408	TGGTCTTTCATTGTCACTGGT	57.424	21	3.57608	GAAACCCCGTCCTTCGAGAA	59.681	20	0.319405	257	91230	91486	Good	Good	Good	Good	Good	Good
scaffold765_94056	scaffold765	p4	(AAAG)6	94056	94079	TGTCCTTTTCAGAAGTGTCACCT	59.8	23	3.19995	ACCTACCTATCTAGCGACCCT	58.936	21	2.06421	271	93881	94151	Good	Good	Good	Good	Good	Good
scaffold765_102890	scaffold765	p2	(AC)7	102890	102903	ATGTGTGGACTTGGTCGGTT	59.528	20	0.472471	GATCCAACACTTTGACCGGC	59.478	20	0.521735	267	102677	102943	Good	Good	Good	Good	Good	Good
scaffold765_117228	scaffold765	p3	(CAT)6	117228	117245	TCGACGTGTCACTCTCAAGC	60.04	20	0.040336	CAAGGCTGATGGTGTGTGGA	60.251	20	0.250858	217	117162	117378	Good	Good	Good	Good	Good	Good
scaffold770_78271	scaffold770	p4	(TATG)7	78271	78298	ACTTCATATCCACTGAGGGCA	58.519	21	2.48144	CTCTTGTCGCTTCCTCATTGT	58.307	21	2.69307	300	78180	78479	Good	Good	Good	Good	Good	Good
scaffold770_78409	scaffold770	p2	(TA)7	78409	78422	ACTTCATATCCACTGAGGGCA	58.519	21	2.48144	CTCTTGTCGCTTCCTCATTGT	58.307	21	2.69307	300	78180	78479	Good	Good	Good	Good	Good	Good
scaffold773_184668	scaffold773	p6	(TTTTTG)4	184668	184691	TCTGCTGTTCTTGGCTCAGG	59.964	20	0.035881	GACGTGTGGAAGAACGTCCA	60.249	20	0.249155	196	184605	184800	Good	Good	Good	Good	Good	Good
scaffold774_64548	scaffold774	p2	(AT)9	64548	64565	TCCCAAGTCCCTAACCTGGT	59.805	20	0.195096	CAGAGGGCACTGATCAGGAT	58.87	20	1.12992	283	64366	64648	Good	Good	Good	Good	Good	Good
scaffold776_28966	scaffold776	p2	(AG)7	28966	28979	AAAGGTCCTCAGGATCCCGA	59.957	20	0.042731	CGGTGATCCAAACGGACTGA	60.038	20	0.037697	279	28836	29114	Good	Good	Good	Good	Good	Good
scaffold779_175188	scaffold779	p2	(AC)7	175188	175201	TCCCAGTGACGTGTCCCTTA	60.179	20	0.178955	TCAGACGATCATGATCCGCG	60.04	20	0.040067	197	175112	175308	Good	Good	Good	Good	Good	Good
scaffold781_128700	scaffold781	p4	(TTTC)5	128700	128719	CCCTCCTTGTCTCTTCAAACCA	59.893	22	2.10651	AGCGTTTCTTGAAGAGATGGGA	59.697	22	2.30302	245	128623	128867				Good	Good	Good
scaffold782_70552	scaffold782	p6	(CACCCG)4	70552	70575	TTCAACCAGGGGAGGCAATC	59.96	20	0.039618	CCTGCAATGAAACATGGGCC	60.108	20	0.108041	297	70347	70643	Good	Good	Good	Good	Good	Good
scaffold782_194787	scaffold782	p4	(AATA)5	194787	194806	AAGCTTTGCCAGTACAGCCT	59.889	20	0.111253	CAAAACATGTACCCGCACCC	59.757	20	0.242555	270	194733	195002	Good	Good	Good	Good	Good	Good
scaffold782_213615	scaffold782	p2	(AG)7	213615	213628	CAAGTCAAGTTCTGCGGTGC	60.041	20	0.040958	TGCCCTCTTCTGTCGCATAC	59.824	20	0.17576	178	213520	213697	Good	Good	Good	Good	Good	Good
scaffold782_259574	scaffold782	p3	(TCA)6	259574	259591	GCTCCCTCTTTTCTTTTACCCC	58.91	22	3.09004	TCCCAAGAGAACCGAACGATG	60.067	21	1.06714	298	259467	259764	Good	Good	Good	Good	Good	Good
scaffold782_387894	scaffold782	p2	(GA)8	387894	387909	CGCGAGCCCATGACTATCAA	60.249	20	0.249447	GTGAGACCGTTCAGTTCAGGT	59.931	21	1.06874	201	387818	388018	Good	Good	Good	Good	Good	Good
scaffold785_20285	scaffold785	p2	(CT)7	20285	20298	ATCGCTCAACCGATCCGATC	60.039	20	0.039074	CCGGTTCAAGGAGTCTGGAC	60.037	20	0.037232	282	20209	20490	Good	Good	Good	Good	Good	Good
scaffold785_45963	scaffold785	p2	(CT)8	45963	45978	CATGCAGCAAGGGTGAGAGA	60.036	20	0.035725	TGCCGCTCCTACTAAGCCTA	60.106	20	0.106369	207	45907	46113	Good	Good	Good	Good	Good	Good
scaffold785_150578	scaffold785	p2	(TC)7	150578	150591	CTTCGGGCGAGGTCTGTATC	59.969	20	0.030908	ACATCTTTCGATCGTCCCGA	58.899	20	1.10051	293	150343	150635	Good	Good	Good	Good	Good	Good
scaffold785_155853	scaffold785	p5	(CGGGG)4	155853	155872	CGCTCCAGTCTAAGCTCAGG	59.898	20	0.10212	CAACAGATGGGCCCACTCAT	60.034	20	0.033796	249	155772	156020	Good	Good	Good	Good	Good	Good
scaffold788_131855	scaffold788	p5	(AAAAT)5	131855	131879	ACACACGTTCACGATTCCCA	59.895	20	0.105224	AGAAGGGGAAACAATGGCGT	59.888	20	0.112412	266	131684	131949	Good	Good	Good	Good	Good	Good
scaffold788_163036	scaffold788	p3	(AGT)8	163036	163059	GGCGTCTGCTGTCATCACAT	60.742	20	0.742281	GGCGATTTTACATGGCGACC	59.971	20	0.028902	193	162984	163176	Good	Good	Good	Good	Good	Good
scaffold788_253929	scaffold788	p5	(TTTAT)4	253929	253948	GGGAAAGGTGATGCAGTGGA	59.962	20	0.038166	TAGGGATGGCCTCTGGTACC	60.105	20	0.105142	220	253858	254077	Good	Good	Good	Good	Good	Good
scaffold792_46127	scaffold792	p3	(TCA)6	46127	46144	AGCTCCCTCTTTTTCTTTACCTCT	59.4	24	4.59968	TCCCAAGAGAATCGAACGATGT	59.504	22	2.49607	300	46018	46317	Good	Good	Good	Good	Good	Good
scaffold793_43744	scaffold793	p3	(ATC)7	43744	43764	GATGATGATCGAATGCGGCG	59.906	20	0.094216	CCTTGGTCCTCTCTCGAAGC	59.825	20	0.174617	216	43614	43829	Good	Good	Good	Good	Good	Good
scaffold793_76444	scaffold793	p2	(CT)8	76444	76459	AGCTCGGTTGGATGGATTGG	60.107	20	0.107017	AGCGCGGTCAAGTCGATTAT	59.898	20	0.102481	171	76361	76531	Good	Good	Good	Good	Good	Good
scaffold793_132739	scaffold793	p4	(ATAC)5	132739	132758	GGGTATCGCGGCACTATGAA	59.967	20	0.032952	CCCTATGGGTGCTCGTTCTC	59.895	20	0.105039	300	132626	132925	Good	Good	Good	Good	Good	Good
scaffold796_125285	scaffold796	p2	(CT)8	125285	125300	TCTCCATGCCCGGGATATCT	59.883	20	0.11714	TGGTTTTCCGATCACACCGT	59.893	20	0.107081	229	125155	125383	Good	Good	Good	Good	Good	Good
scaffold797_32817	scaffold797	p6	(GAATCT)4	32817	32840	TCAGAAGTCGAATTCCAACAGGA	59.676	23	3.32369	GGCATTTGAGGAGGGGGAAA	59.959	20	0.04109	234	32743	32976	Good	Good	Good	Good	Good	Good
scaffold797_56844	scaffold797	p3	(ATG)6	56844	56861	GCCCTTGTATTCCTCTTGTGC	59.254	21	1.74565	AAAACCCCACCACCACCAAT	60.031	20	0.030603	273	56777	57049	Good	Good	Good	Good	Good	Good
scaffold797_57095	scaffold797	p2	(TA)7	57095	57108	ATTGGTGGTGGTGGGGTTTT	60.031	20	0.030603	ACACACGCACACACAGTTTC	59.554	20	0.446222	128	57030	57157	Good	Good	Good	Good	Good	Good
scaffold798_130546	scaffold798	p2	(CT)7	130546	130559	ACCGCACTAGCCCTGAATTC	60.108	20	0.107654	GGGGCTAACTAAAGGGTGCT	59.376	20	0.624254	205	130404	130608	Good	Good	Good	Good	Good	Good
scaffold798_135041	scaffold798	p5	(AAAAC)4	135041	135060	CGCTTGTCAGCCTGCTACTA	59.827	20	0.173481	TGCTGGTATGTTTGGGGACT	58.928	20	1.07227	299	134992	135290		Good	Good	Good	Good	Good
scaffold798_188287	scaffold798	p3	(TCA)8	188287	188310	CATCATCACCACCACGACCA	60.036	20	0.036483	TTTGCGAAGGAGGGCATGAT	60.034	20	0.034186	257	188185	188441	Good	Good	Good	Good	Good	Good
scaffold798_191549	scaffold798	p2	(TC)7	191549	191562	ACACACATCTATCCATTGACTGGT	59.774	24	4.22594	CCGGGTGGGTAATGGTGATT	59.742	20	0.257616	234	191455	191688	Good	Good	Good	Good	Good	Good
scaffold798_292833	scaffold798	p2	(CT)8	292833	292848	GCTCTGTGGTGAAGAGCTGT	59.965	20	0.034616	TTTGGATCCTTGGCCATGCT	59.958	20	0.041535	282	292662	292943	Good	Good	Good	Good	Good	Good
scaffold798_417291	scaffold798	p2	(TC)7	417291	417304	CCGCTTTCGCTTTAGTTGGC	60.454	20	0.454452	AAACAAGAAAGCCCCGTCCC	60.826	20	0.826256	243	417106	417348	Good	Good	Good	Good	Good	Good
scaffold798_418398	scaffold798	p2	(TA)9	418398	418415	TGATCCTCCTTCCCCCTTTT	57.925	20	2.07492	TCAACGGATTGGCTGGTTGA	59.89	20	0.109532	254	418314	418567	Good	Good	Good	Good	Good	Good
scaffold798_428547	scaffold798	p2	(AG)7	428547	428560	CCTGCTCTGTTGAAATGGGC	59.471	20	0.529378	AAGCTTCCACACTGCTGTCC	60.536	20	0.536006	261	428422	428682	Good	Good	Good	Good	Good	Good
scaffold800_132915	scaffold800	p2	(AG)7	132915	132928	ATCGCTCCGAATTGTCCCTC	59.895	20	0.105039	AAAGCAATGGTAAGTGAAATCCAT	57.39	24	6.61008	276	132834	133109	Good	Good	Good	Good	Good	Good
scaffold800_162151	scaffold800	p6	(TACCAA)4	162151	162174	ACAACCTGAACCAACGATTCA	58.074	21	2.92572	TGGAGTCTTTTCGTTTGTTGTTGT	59.783	24	4.21669	150	162080	162229	Good	Good	Good	Good	Good	Good
scaffold800_162625	scaffold800	p2	(GA)9	162625	162642	AGGAGATTGGAAGAGAGAAAAGCT	59.464	24	4.53569	AGCCCACGTATCACTTCTCT	58.146	20	1.85396	244	162443	162686	Good	Good	Good	Good	Good	Good
scaffold803_125542	scaffold803	p3	(AAC)8	125542	125565	CGCCTGCTCCTGATTCTGAT	59.894	20	0.106335	AAGGAAAGGAAAGAGGCGCA	59.89	20	0.110486	252	125378	125629	Good	Good	Good	Good	Good	Good
scaffold803_240364	scaffold803	p5	(CCAAT)4	240364	240383	GGATCGATGGAGGAGAAGCG	60.039	20	0.038709	GGGGTGAAGTGGGCTGTAAA	59.888	20	0.111639	238	240251	240488	Good	Good	Good	Good	Good	Good
scaffold805_223262	scaffold805	p2	(TA)8	223262	223277	GACTCGAACCACTCCTTCGG	60.109	20	0.109226	CAGCAAGGCAATGAGGGAGA	60.035	20	0.034767	293	223174	223466	Good	Good	Good	Good	Good	Good
scaffold806_60317	scaffold806	p2	(AG)7	60317	60330	CTAGAGATGAGAGCTCGGCG	59.483	20	0.516877	GGGAGAGGGAACAAGTCAGC	60.036	20	0.035915	290	60081	60370	Good	Good	Good	Good	Good	Good
scaffold806_84509	scaffold806	p3	(AAC)6	84509	84526	CGCCCAATATGGTGACGAGA	59.896	20	0.10412	TCTTCTGCATTGTCTGTTGTGT	58.455	22	3.54468	299	84386	84684	Good	Good	Good	Good	Good	Good
scaffold806_86659	scaffold806	p2	(AT)8	86659	86674	CAGTAACCAACGCGGAGACT	60.039	20	0.038526	AATCTGAAATCTCGCCCGCA	60.108	20	0.107703	290	86428	86717	Good	Good	Good	Good	Good	Good
scaffold810_78636	scaffold810	p2	(AG)7	78636	78649	GCTGACCCGACCCATTTACA	60.036	20	0.03582	ATGTTCAAGCCATCCAGGGG	60.033	20	0.032813	275	78508	78782	Good	Good	Good	Good	Good	Good
scaffold810_81737	scaffold810	p2	(TG)7	81737	81750	AGAGGGGTGCATATGCCCTA	60.104	20	0.104462	TCAAGTAGTTCTGCCACCAGT	58.953	21	2.04706	154	81678	81831	Good	Good	Good	Good	Good	Good
scaffold814_172616	scaffold814	p6	(TGTGAC)4	172616	172639	TCTCTGTCTCCGTCTCCGTC	60.391	20	0.391395	TGCATGCATGTGTGTGTGTC	59.689	20	0.311477	106	172575	172680	Good	Good	Good	Good	Good	Good
scaffold816_20587	scaffold816	p2	(CT)9	20587	20604	CGATCTGATCCACAAGCGGA	59.897	20	0.103026	CAACCGCTCATCGTCCTACA	59.827	20	0.172578	263	20489	20751	Good	Good	Good	Good	Good	Good
scaffold82_34487	scaffold82	p2	(CT)12	34487	34510	GGGGGTGGAAAGAAGGATGG	60.033	20	0.033109	TAGACTTTCTGGGACCGGGG	60.617	20	0.616679	277	34424	34700	Good	Good	Good	Good	Good	Good
scaffold82_99649	scaffold82	p2	(TC)7	99649	99662	GACCCCCTGACATCGACATC	59.895	20	0.105039	CGAAGAGGCAGAGGATGTGG	60.179	20	0.179089	291	99572	99862	Good	Good	Good	Good	Good	Good
scaffold82_106963	scaffold82	p3	(TCT)9	106963	106989	GTAGTTGTGGGGGACAGAGC	60.036	20	0.036294	GGCACTTCTGCAGCTCCTAA	60.036	20	0.03601	230	106883	107112	Good	Good	Good	Good	Good	Good
scaffold82_179672	scaffold82	p2	(CT)7	179672	179685	TATTGCTGTCTCGGACGTCG	59.902	20	0.0982	GGGGCGAAAAAGGGCATATC	59.326	20	0.673985	111	179616	179726				Good	Good	Good
scaffold821_34567	scaffold821	p3	(ACA)7	34567	34587	TACCTAACCGACCCGAACCT	59.96	20	0.039618	AAGACCAGGATCGATGAGCG	59.613	20	0.387202	243	34438	34680	Good	Good	Good	Good	Good	Good
scaffold823_93404	scaffold823	p3	(CAA)7	93404	93424	ACCCTATTCTCCACCCCCTC	60.03	20	0.029989	GAACCGGTACTGGTTCGAGG	60.109	20	0.108945	158	93349	93506	Good	Good	Good	Good	Good	Good
scaffold823_95426	scaffold823	p6	(ATCTCT)4	95426	95449	TCCCCTTCTCCTCTCCTTCTC	59.71	21	1.28953	TGGGAATGAGATCGTATACACACA	59.353	24	4.6474	284	95213	95496	Good	Good	Good	Good	Good	Good
scaffold828_69443	scaffold828	p4	(AAAT)5	69443	69462	ATTGTCACCCAAACAGGCCA	60.106	20	0.10576	TATTGGGCTGCATGGCTCTC	60.179	20	0.179009	299	69337	69635	Good	Good	Good	Good	Good	Good
scaffold830_27381	scaffold830	p2	(AG)9	27381	27398	ACTGTGTCCTCTATTGACCCT	57.808	21	3.19189	ACAAGCACACACCCATCGAT	59.963	20	0.036732	166	27313	27478	Good	Good	Good	Good	Good	Good
scaffold830_97475	scaffold830	p2	(AC)8	97475	97490	GCCGCAACAGGTGATACACT	60.674	20	0.673644	TGCTTTCGTTCGTATCCGTCA	60.068	21	1.0684	290	97323	97612	Good	Good	Good	Good	Good	Good
scaffold830_226782	scaffold830	p2	(CT)8	226782	226797	GGAATCCCGTAGCCAGTTCG	60.53	20	0.529992	ACCACTTCGACCGATGTTCC	60.038	20	0.037605	270	226741	227010	Good	Good	Good	Good	Good	Good
scaffold831_19465	scaffold831	p5	(ACACT)4	19465	19484	TAATGAGGGCTTCTGGTGGC	59.744	20	0.25589	CTTGGTGGACTTTGGTGGGT	60.106	20	0.106217	214	19353	19566	Good	Good	Good	Good	Good	Good
scaffold831_163215	scaffold831	p2	(CT)7	163215	163228	AACCTCAGCCATCTTGCTCC	60.035	20	0.03467	ATGAGTTTTGAGGCCCGCAT	60.324	20	0.323725	154	163172	163325	Good	Good	Good	Good	Good	Good
scaffold84_9247	scaffold84	p2	(GA)8	9247	9262	TCAGCCACTCTTGCTTTGGA	59.526	20	0.473755	CTGTCAGCGCAGTTTCACAG	59.766	20	0.234106	287	9053	9339	Good	Good	Good	Good	Good	Good
scaffold84_114886	scaffold84	p5	(TTTTC)4	114886	114905	TGGAGGACATTCAATCCCACA	59.008	21	1.99181	AAGCAGATTGACAAAGCGCT	58.758	20	1.24208	158	114791	114948	Good	Good	Good	Good	Good	Good
scaffold842_30882	scaffold842	p3	(AAT)6	30882	30899	ATTGACTCCGCCCTTCCAAC	60.323	20	0.322546	CCGGAAACAAACGGCAATGT	59.969	20	0.031449	295	30838	31132	Good	Good	Good	Good	Good	Good
scaffold842_75625	scaffold842	p2	(TA)8	75625	75640	GTGGCTTCGGATCGATGGAT	59.966	20	0.034059	ACGGTCTTGCTGCGTTAAGA	59.967	20	0.032952	167	75556	75722	Good	Good	Good	Good	Good	Good
scaffold843_63180	scaffold843	p2	(GA)10	63180	63199	GCACGCTTTCATGTACCACA	59.128	20	0.871722	CATGTCTGTGACACTCGCCT	60.038	20	0.037882	246	63033	63278	Good	Good	Good	Good	Good	Good
scaffold846_32101	scaffold846	p3	(TTC)6	32101	32118	GAGCTTACTCGTCCAGTCCG	59.901	20	0.099082	TGCCTTGTTTTTCGACATGCA	59.593	21	1.4069	170	32031	32200	Good	Good	Good	Good	Good	Good
scaffold846_32587	scaffold846	p2	(TA)7	32587	32600	CTTCCAAGCTCTACCGCCAA	60.036	20	0.036388	CCGTGGGGAAGATGTACACC	60.108	20	0.107848	273	32399	32671	Good	Good	Good	Good	Good	Good
scaffold85_7748	scaffold85	p2	(AG)8	7748	7763	AGTGCGGAGAACTGATGGTG	60.037	20	0.036952	GGGACCCCTGCCATATTGAG	59.889	20	0.111253	261	7591	7851				Good	Good	Good
scaffold85_118331	scaffold85	p2	(CT)8	118331	118346	GGGGGACTGCTATGAGAGGA	60.105	20	0.105453	TGGAGCTCCCGTAGACTGAA	59.961	20	0.03918	296	118179	118474	Good	Good	Good	Good	Good	Good
scaffold851_201642	scaffold851	p2	(CT)9	201642	201659	TGAATGTGGAGGGTTGTGGA	58.855	20	1.14469	AATTCAGAGCGAGTGGGCAA	59.963	20	0.036732	207	201504	201710	Good	Good	Good	Good	Good	Good
scaffold851_222784	scaffold851	p2	(AT)9	222784	222801	CTTGGCTTCGAGTCCGAGAA	59.756	20	0.243907	AATTAGACCCGCCGATGTGG	60.179	20	0.179056	109	222734	222842	Good	Good	Good	Good	Good	Good
scaffold851_241744	scaffold851	p2	(CA)7	241744	241757	AACCATAACCCTGGCCGAAC	60.323	20	0.323087	ATCAGCGATCACCTTAGCGG	59.967	20	0.032678	263	241661	241923	Good	Good	Good	Good	Good	Good
scaffold852_32816	scaffold852	p3	(CAT)7	32816	32836	CTTCAGGCAAAGTCCCTCGT	59.965	20	0.035458	TGGAGGTCAATTTGGGTCCG	59.962	20	0.03759	263	32665	32927	Good	Good	Good	Good	Good	Good
scaffold852_72009	scaffold852	p2	(AG)7	72009	72022	CGAGCTGCTCCCGATGATAG	60.109	20	0.109365	ACACTCCCTGGTCAACCAAC	59.817	20	0.182775	265	71859	72123	Good	Good	Good	Good	Good	Good
scaffold852_74142	scaffold852	p3	(TTG)9	74142	74168	TTGACAAACTGGCGGATCCA	59.89	20	0.109532	AGTGATACATCTCGATCCTCAACG	60.024	24	4.02362	257	74063	74319	Good	Good	Good	Good	Good	Good
scaffold852_91672	scaffold852	p4	(ACAA)5	91672	91691	TGAGCATGTCCATCTCGTCG	59.899	20	0.101219	CCTACAACACCATCACCCCC	60.034	20	0.034477	251	91498	91748	Good	Good	Good	Good	Good	Good
scaffold852_134679	scaffold852	p2	(AG)7	134679	134692	AGACACTGCTGAAGTCTGCA	59.245	20	0.755079	GATGGTACCGATGGCGTCA	59.56	19	1.44006	285	134447	134731	Good	Good	Good	Good	Good	Good
scaffold853_31591	scaffold853	p2	(CT)8	31591	31606	AATCCAGCCAGAGGTTTGGG	59.96	20	0.040204	GAGGGTCACGATGGAGATGG	59.609	20	0.39086	229	31458	31686	Good	Good	Good	Good	Good	Good
scaffold853_82727	scaffold853	p2	(TC)7	82727	82740	CGCCCTTGGTCTCTACGAAG	60.179	20	0.179134	AGGCACCTTCCATTTGCTCA	59.887	20	0.112995	252	82658	82909	Good	Good	Good	Good	Good	Good
scaffold853_116814	scaffold853	p2	(GA)9	116814	116831	TACCGGCTGTTCAGTTTGCT	59.892	20	0.107831	ACTGGAAAGCAGTGCAAGGT	60.107	20	0.106519	269	116722	116990	Good	Good	Good	Good	Good	Good
scaffold856_142329	scaffold856	p4	(AGAA)5	142329	142348	TGGGATGAGAATTGACTGAGCT	59.158	22	2.8425	AGGGCGTGTCAATTATGAGCA	60.065	21	1.06549	283	142287	142569	Good	Good	Good	Good	Good	Good
scaffold856_149191	scaffold856	p5	(AAATC)4	149191	149210	TTGTGGAGCAGTCAAAGCCA	60.107	20	0.106769	GTTGTTGTTGTTTCGGCTGGA	59.867	21	1.13341	299	149058	149356	Good	Good	Good	Good	Good	Good
scaffold856_150707	scaffold856	p2	(CT)8	150707	150722	CAGCCTCTCTCTCTGTCCCT	60.033	20	0.033208	GCTGACTGCTTTTGGTGACG	60.041	20	0.040958	206	150664	150869				Good	Good	Good
scaffold856_152057	scaffold856	p2	(AG)8	152057	152072	CCCTCTCTCTCGCTAGGAGG	60.251	20	0.250727	CGGTTGAGGCGAGCAATTTT	59.759	20	0.240945	231	151998	152228	Good	Good	Good	Good	Good	Good
scaffold856_244314	scaffold856	p6	(TCAGAT)4	244314	244337	ACCAACCCCGGATAAAGCAG	60.034	20	0.034477	CGCATCCTTCAGAGGTACGG	60.249	20	0.249073	218	244240	244457	Good	Good	Good	Good	Good	Good
scaffold856_314837	scaffold856	p5	(AAAGA)20	314837	314936	CGAGGGTCGATGCTGATGAA	59.897	20	0.103026	ATCCTTCCACGCCATCACTG	60.108	20	0.107508	279	314705	314983	Good	Good	Good	Good	Good	Good
scaffold856_338380	scaffold856	p2	(CT)8	338380	338395	ATCCGGTCGATGTTGGAAAC	58.266	20	1.73416	ACCAACCACCCCAACCAAAA	60.253	20	0.252742	290	338340	338629	Good	Good	Good	Good	Good	Good
scaffold858_10990	scaffold858	p3	(ACC)7	10990	11010	CAGGTTTTGGATAGCGGGGT	60.034	20	0.034477	CCGGTTGCTCAGTAGTGGTT	59.965	20	0.034896	184	10909	11092	Good	Good	Good	Good	Good	Good
scaffold860_167790	scaffold860	p2	(AG)10	167790	167809	ACGGACACAAGATAGAAGGGC	59.793	21	1.20733	AGCATAAAGGCAGCTCCCAG	60.107	20	0.106819	203	167712	167914	Good	Good	Good	Good	Good	Good
scaffold860_293988	scaffold860	p2	(CT)8	293988	294003	TCACCAAGATCCTGCACAGC	60.322	20	0.321919	CTTACACGCACGCACTTCAC	60.111	20	0.111266	296	293875	294170	Good	Good	Good	Good	Good	Good
scaffold860_306542	scaffold860	p2	(GA)8	306542	306557	AGAGAAAACCCCCAAAGACGA	59.228	21	1.77245	TTTGCCCAGACTCTTCCGTC	59.965	20	0.034896	193	306439	306631				Good	Good	Good
scaffold860_378916	scaffold860	p2	(TG)7	378916	378929	GACACTGAACCACCACACCA	60.107	20	0.10741	TTCGGGCAGCCATTTCTCAT	60.034	20	0.034186	287	378843	379129	Good	Good	Good	Good	Good	Good
scaffold860_379086	scaffold860	p5	(CGGGT)4	379086	379105	CCAACCTGTGAGGCTACCAG	60.036	20	0.03601	AATTTGGAGCGGTTTTGCCC	59.965	20	0.034756	298	378963	379260	Good	Good	Good	Good	Good	Good
scaffold860_429204	scaffold860	p2	(TA)8	429204	429219	CCAGATTTCCCCCAAGCGTT	60.612	20	0.611896	CCCTATCCACCTCACAAGACC	59.513	21	1.48673	251	429090	429340	Good	Good	Good	Good	Good	Good
scaffold864_16306	scaffold864	p2	(GT)8	16306	16321	TTGTTTTGGCTCCCTGACGT	60.107	20	0.106918	TCTTGAGGGGAGGATGCTGA	59.957	20	0.043183	220	16193	16412	Good	Good	Good	Good	Good	Good
scaffold864_158724	scaffold864	p5	(AAAAT)6	158724	158753	TTGGCGTTATCCCTTCACCC	60.035	20	0.034863	AGAAGGGGAAACAATGGCGT	59.888	20	0.112412	254	158570	158823	Good	Good	Good	Good	Good	Good
scaffold865_62345	scaffold865	p5	(CGCTT)4	62345	62364	TCAAGCAGATCACTCGCTCC	59.826	20	0.174389	TCTCGCTTTTTGGGTGGACA	59.818	20	0.181587	173	62255	62427	Good	Good	Good	Good	Good	Good
scaffold866_121451	scaffold866	p5	(TTTTG)4	121451	121470	TGGCTCTTATGAAGGACTGACAC	60.056	23	3.05582	TCTCTGAGTACCAGGACGCA	59.962	20	0.037734	118	121406	121523	Good	Good	Good	Good	Good	Good
scaffold866_121880	scaffold866	p3	(AAT)6	121880	121897	GATGGAGGAGATGCAGGAGC	59.965	20	0.035176	CTCTCTGGTAAGCCGCTGAG	59.898	20	0.10212	231	121741	121971	Good	Good	Good	Good	Good	Good
scaffold867_18361	scaffold867	p2	(GT)8	18361	18376	CCTCTAGTCTGGATTGCGCC	60.25	20	0.249657	GGGCCCTTTGAAGGTGAGTT	60.179	20	0.178961	278	18321	18598	Good	Good	Good	Good	Good	Good
scaffold867_191723	scaffold867	p3	(TGC)6	191723	191740	CCACTACCACCGGTGAGTTT	59.605	20	0.395312	TCTGTCCTTCGCTACGAGGA	60.036	20	0.035725	213	191647	191859	Good	Good	Good	Good	Good	Good
scaffold867_284006	scaffold867	p5	(GAAAA)4	284006	284025	GGTTTCACAGTCTCCCCTCC	59.675	20	0.325272	CGACTCCGCACTCAAGACAT	60.109	20	0.109086	295	283776	284070	Good	Good	Good	Good	Good	Good
scaffold869_22842	scaffold869	p4	(CTTT)5	22842	22861	GCAGTCCTTCGGCTTACAGT	60.037	20	0.037232	AGCGCTCCTCATTCCCAAAA	59.962	20	0.038166	299	22674	22972	Good	Good	Good	Good	Good	Good
scaffold870_21971	scaffold870	p5	(GAACA)5	21971	21995	ACCAAAGAAAGATTCACACACTCC	59.419	24	4.58058	ACCCTTTTACCTTTCCTTTCCT	57.173	22	4.82704	296	21766	22061	Good	Good	Good	Good	Good	Good
scaffold870_59405	scaffold870	p2	(TC)7	59405	59418	AAATCCGCTCGAGCTACTGC	60.529	20	0.528684	GGGTGAAACCGAGATGAGGA	59.097	20	0.902531	293	59224	59516	Good	Good	Good	Good	Good	Good
scaffold872_133266	scaffold872	p3	(TCT)8	133266	133289	CGACAGCCAATACCCCAAGT	60.035	20	0.035439	GACGGTAGAGCCAAGTTGCT	60.037	20	0.037232	208	133215	133422	Good	Good	Good	Good	Good	Good
scaffold872_135663	scaffold872	p2	(TC)7	135663	135676	TCACCACTTTACCCTCTCCT	57.284	20	2.71576	AGGGTAATAGAGCGCACTGC	59.895	20	0.105039	255	135565	135819	Good	Good	Good	Good	Good	Good
scaffold874_51659	scaffold874	p2	(GA)8	51659	51674	GAGGATGAGGTGTCTTCGGC	60.179	20	0.179097	ACACATCTGGACAAGAGCCG	60.037	20	0.036952	297	51586	51882	Good	Good	Good	Good	Good	Good
scaffold877_13383	scaffold877	p2	(AT)10	13383	13402	TGCACTGTATCACCTCAGCC	59.75	20	0.250234	TTCTACCTAATGCCACCCGC	59.821	20	0.179468	189	13259	13447	Good	Good	Good	Good	Good	Good
scaffold877_66644	scaffold877	p4	(TGTA)6	66644	66667	TGTTGGATGGTGGTGGTGTT	59.74	20	0.26023	TTCATCATGCCTTGGCGTTT	58.744	20	1.25588	293	66529	66821	Good	Good	Good	Good	Good	Good
scaffold878_79769	scaffold878	p3	(CAA)6	79769	79786	ATCGACGATGCCGCTACATT	59.968	20	0.03213	TGGTTCGACGGAAGAAGGTG	59.967	20	0.032952	234	79639	79872	Good	Good	Good	Good	Good	Good
scaffold89_289395	scaffold89	p6	(ACTCAC)6	289395	289430	CCTTTAGGCCGACCCGATTT	60.107	20	0.107361	AAGACCCACCAAGCTTAGCT	58.932	20	1.06812	271	289328	289598	Good	Good	Good	Good	Good	Good
scaffold89_394787	scaffold89	p2	(AT)7	394787	394800	TTTCCCTTTCCCTTTCCCCC	59.51	20	0.490017	TGTGTGTGGAAGAAAAGGAAGA	57.771	22	4.2293	299	394600	394898	Good	Good	Good	Good	Good	Good
scaffold89_428417	scaffold89	p3	(ATC)6	428417	428434	GACAGAGATGCAGCACCTGT	60.037	20	0.036577	CGATTGGAGTAGGACTGGGC	59.895	20	0.105039	155	428347	428501	Good	Good	Good	Good	Good	Good
scaffold89_631084	scaffold89	p2	(GA)8	631084	631099	CTAGTGCGACGAGACAGGAC	59.903	20	0.097325	ATCAAGGCCTGGTTGGGTTT	59.809	20	0.190815	221	630978	631198	Good	Good	Good	Good	Good	Good
scaffold890_56626	scaffold890	p2	(CT)9	56626	56643	TCCAAGTGGTCAACAGAGCC	59.891	20	0.108585	CCTCAGAAACCTCCTCATCAACA	59.992	23	3.00838	214	56563	56776	Good	Good	Good	Good	Good	Good
scaffold890_100330	scaffold890	p2	(AG)8	100330	100345	TTTTCTTCCACAACGTGCGG	59.621	20	0.378962	CTTTTATGCTGCTGTCCGGC	59.901	20	0.099436	230	100243	100472	Good	Good	Good	Good	Good	Good
scaffold892_56913	scaffold892	p2	(CA)7	56913	56926	CCAAAGTCCTCATTCTGCCCT	59.995	21	1.00521	ACACCCCGATGAAACTGCAT	59.962	20	0.038166	106	56872	56977	Good	Good	Good	Good	Good	Good
scaffold892_57062	scaffold892	p6	(TTTTTG)5	57062	57091	CCATCTTTCTGGAGAGCCCA	59.085	20	0.914644	GCTTTCGCGCTGGTTTAGAG	59.905	20	0.095417	255	57015	57269	Good	Good	Good	Good	Good	Good
scaffold892_57201	scaffold892	p6	(AGAAAG)4	57201	57224	CCATCTTTCTGGAGAGCCCA	59.085	20	0.914644	GCTTTCGCGCTGGTTTAGAG	59.905	20	0.095417	255	57015	57269	Good	Good	Good	Good	Good	Good
scaffold892_60119	scaffold892	p2	(CT)10	60119	60138	ATGATCTTGCCAATCGCTGC	59.333	20	0.666913	TCTTGACCGCTCATCAAACGA	60	21	1.00039	237	59979	60215	Good	Good	Good	Good	Good	Good
scaffold897_16897	scaffold897	p2	(AG)8	16897	16912	GGGACAACCTGGCTGTTCTT	60.179	20	0.17899	GGAGAGGCTAGCTTGAAGGC	60.179	20	0.179059	253	16772	17024	Good	Good	Good	Good	Good	Good
scaffold899_25314	scaffold899	p2	(AT)8	25314	25329	CCTCTTGCCCTCTTTTAACGC	59.531	21	1.46891	ACAACGACCCAATCAAAGAGGA	59.894	22	2.10582	242	25181	25422	Good	Good	Good	Good	Good	Good
scaffold90_11950	scaffold90	p2	(AG)7	11950	11963	CTAGTTCTCTGCCGGCTAGC	59.969	20	0.031449	CCGTACCCCACACTGTCATC	60.108	20	0.108329	245	11793	12037	Good	Good	Good	Good	Good	Good
scaffold900_26923	scaffold900	p3	(CAC)6	26923	26940	TGTTACCCAAAGGAGTCCGC	59.964	20	0.035739	TCGCACGTCGACTTTGATGA	60.04	20	0.039888	191	26857	27047	Good	Good	Good	Good	Good	Good
scaffold904_62635	scaffold904	p2	(AG)14	62635	62662	TTCTGGCGTGGGTTTGTCTT	60.107	20	0.106918	ACCCTTCCTACCGTGACAGA	59.886	20	0.113776	280	62562	62841	Good	Good	Good	Good	Good	Good
scaffold906_40015	scaffold906	p4	(CAGC)6	40015	40038	TTCGTCATCGATCGTGACCC	59.9	20	0.099968	AGGGAGACTAGTGTAGCGCA	60.034	20	0.03438	226	39965	40190	Good	Good	Good	Good	Good	Good
scaffold909_53459	scaffold909	p6	(TCCTCT)5	53459	53488	TGTGGAGCCATCTCAGAGGA	59.958	20	0.041684	CTGGTGTGCAATATGCCAGC	59.898	20	0.101759	264	53365	53628	Good	Good	Good	Good	Good	Good
scaffold91_92482	scaffold91	p2	(TC)7	92482	92495	CGAGGCATCCCATCACAAGT	60.108	20	0.107508	TGACTTTGGGGCAAGCGATA	59.673	20	0.326595	282	92355	92636	Good	Good	Good	Good	Good	Good
scaffold91_100670	scaffold91	p3	(ACG)7	100670	100690	CCGGTGCTGAGATGTTGAGT	60.037	20	0.036952	GAGGGTGATGAGTTGCTGCT	60.036	20	0.03563	292	100460	100751	Good	Good	Good	Good	Good	Good
scaffold911_79700	scaffold911	p3	(AAG)15	79700	79744	CCGACGTCTCTTGCGGATAA	59.9	20	0.099968	CCGTCTCGATTTTCGCTTTCG	60.266	21	1.2664	170	79638	79807	Good	Good	Good	Good	Good	Good
scaffold911_80177	scaffold911	p6	(ATGGAG)5	80177	80206	AGACCAAAAGGTAGGCGACG	60.038	20	0.037605	CCAAAGCAGCAAGACGTTCC	60.04	20	0.040067	242	80105	80346	Good	Good	Good	Good	Good	Good
scaffold912_43399	scaffold912	p4	(TCTT)5	43399	43418	ACGACTGTCCTCTGAGCTCA	60.251	20	0.250945	CAACCGATTTTGGCCTGCAA	59.967	20	0.033228	223	43281	43503	Good	Good	Good	Good	Good	Good
scaffold913_116523	scaffold913	p2	(CT)12	116523	116546	AAGGTGGTCTTCGCGTTCAT	59.965	20	0.034896	TCGCTCGAGCTTGATACTCG	59.695	20	0.305009	225	116399	116623	Good	Good	Good	Good	Good	Good
scaffold913_277879	scaffold913	p3	(TCA)6	277879	277896	ACCAGGAACAGGGAACTCGA	60.471	20	0.471211	GCCTCTTGACTTTGATGCGG	59.551	20	0.449388	170	277810	277979	Good	Good	Good	Good	Good	Good
scaffold913_279883	scaffold913	p2	(TC)9	279883	279900	CTCCACGATCTATGACGGCC	60.039	20	0.039074	TGGCTTTACTCATAGCGTCGG	60.202	21	1.20237	278	279727	280004	Good	Good	Good	Good	Good	Good
scaffold914_45295	scaffold914	p6	(CACAGC)4	45295	45318	CCACCCTCAGCAGAACAGAG	60.037	20	0.036577	TGTGCCGAACTTGGATCGAA	59.966	20	0.034198	223	45248	45470	Good	Good	Good	Good	Good	Good
scaffold916_71087	scaffold916	p3	(GAA)9	71087	71113	GTGATGCAGTAGGCCGAGAA	59.824	20	0.17576	CGTTGTGTGAAAATTTGCACAGT	59.388	23	3.61199	247	70982	71228	Good	Good	Good	Good	Good	Good
scaffold924_163007	scaffold924	p2	(CT)7	163007	163020	GGGGTTGAGACGGTGAAGTT	59.892	20	0.108019	AAGACACGGTAAGCTCCTGC	60.037	20	0.037232	287	162783	163069	Good	Good	Good	Good	Good	Good
scaffold924_195064	scaffold924	p3	(ATG)6	195064	195081	CACCTCCCGAGTCACGATTT	59.753	20	0.246635	ACACACCTCGCAACACTTTTG	59.868	21	1.13226	265	194874	195138	Good	Good	Good	Good	Good	Good
scaffold930_37833	scaffold930	p4	(ACTG)5	37833	37852	AAGCCCTTTTCCCAGCTTCA	59.812	20	0.188342	AGGGAGGCGTCAGACTGTAT	60.033	20	0.033011	280	37729	38008	Good	Good	Good	Good	Good	Good
scaffold938_65966	scaffold938	p2	(AG)11	65966	65987	GAGTGAGGTTGGTGGTGGAG	59.965	20	0.035458	CGTGACACTCGAATTTCAGACC	59.591	22	2.4087	146	65905	66050	Good	Good	Good	Good	Good	Good
scaffold943_18913	scaffold943	p2	(CA)7	18913	18926	AGTGTTGAGTGGGTGGGTTG	60.107	20	0.106719	CAGGGTTCTTTTTGCCAGGC	59.966	20	0.03392	299	18732	19030	Good	Good	Good	Good	Good	Good
scaffold943_34237	scaffold943	p2	(AT)7	34237	34250	AGCAGCAGCAGCAGTAGAAA	59.964	20	0.035881	CTCGGTTGATGAGGTGAACCA	59.998	21	1.00197	242	34092	34333	Good	Good	Good	Good	Good	Good
scaffold943_35682	scaffold943	p2	(AG)7	35682	35695	TTGGGGATGACAGCGAACTC	60.036	20	0.036388	GATCGATTCGAGCAGCTGGA	59.969	20	0.031314	210	35561	35770	Good	Good	Good	Good	Good	Good
scaffold944_35920	scaffold944	p2	(GA)9	35920	35937	AACAGACCCCCAGACGACTA	59.886	20	0.113776	GGAATTCTGCTGCCCATCCT	60.106	20	0.106318	286	35827	36112	Good	Good	Good	Good	Good	Good
scaffold944_43918	scaffold944	p2	(AG)7	43918	43931	ACATCAGGGCATACACAGAACA	59.694	22	2.30564	GCTTGTTTCCGGTTTCTGGT	58.97	20	1.02968	271	43705	43975	Good	Good	Good	Good	Good	Good
scaffold944_63993	scaffold944	p2	(GA)7	63993	64006	ATGTATTGGCGGAGTGGTGG	60.107	20	0.107214	TCCACCCTCTCCCTTCGAAA	60.179	20	0.178915	267	63899	64165	Good	Good	Good	Good	Good	Good
scaffold944_64857	scaffold944	p2	(AG)7	64857	64870	ACGAAGAAAGAAAGCGAAGGA	57.892	21	3.10764	TCGAGCTGATTTCGACGCTT	60.109	20	0.109272	262	64734	64995	Good	Good	Good	Good	Good	Good
scaffold944_68405	scaffold944	p2	(CT)7	68405	68418	ATCTGCATCGTTCTCCGCTC	60.249	20	0.249238	TCTCCGTACTCGTTGAAGCA	58.759	20	1.24117	238	68351	68588	Good	Good	Good	Good	Good	Good
scaffold944_105260	scaffold944	p2	(CT)8	105260	105275	GCAGACCACATTGAGGGACA	59.963	20	0.036732	CTGGAACACGAAACCAAGGC	59.689	20	0.310854	223	105098	105320	Good	Good	Good	Good	Good	Good
scaffold951_22408	scaffold951	p2	(AG)7	22408	22421	CTACTGCACGTCCCGGTATC	59.97	20	0.030369	CTGCGACGCGAATCTTGTTT	59.836	20	0.163788	104	22362	22465	Good	Good	Good	Good	Good	Good
scaffold951_32482	scaffold951	p3	(TTG)6	32482	32499	GCGGAGGAAGGAATAGGTGG	59.893	20	0.106894	TCACGCCACCATTCGATCAA	60.037	20	0.036858	218	32363	32580	Good	Good	Good	Good	Good	Good
scaffold957_6216	scaffold957	p2	(AC)7	6216	6229	CCTTTCGACGACGTTCCTGA	60.04	20	0.039798	TCAAGTCTGGGCGAAGTCAC	59.966	20	0.033504	249	6049	6297	Good	Good	Good	Good	Good	Good
scaffold959_62440	scaffold959	p3	(CTA)7	62440	62460	CTCTCTCCCTCTGCGTTTGG	60.108	20	0.108424	GACTTCCCGTCGGTTCTGAG	60.109	20	0.109226	275	62321	62595	Good	Good	Good	Good	Good	Good
scaffold960_65894	scaffold960	p2	(TC)9	65894	65911	TCTGCGCTATGGGATTCGAT	59.031	20	0.969149	AGGTTTGATTGAGTCTGTGGTGT	60.118	23	3.11789	297	65731	66027	Good	Good	Good	Good	Good	Good
scaffold960_93480	scaffold960	p2	(AG)7	93480	93493	ACCCAGACAACATCAAAAATGGA	58.778	23	4.22234	ACATCCACATATTTCGTCCTCA	57.246	22	4.75352	298	93375	93672	Good	Good	Good	Good	Good	Good
scaffold960_124821	scaffold960	p3	(ATC)6	124821	124838	GTCTTCGACCGACCAAACCA	60.25	20	0.249573	TCTTCTCCTTCTCTCCCGCT	59.667	20	0.333312	245	124703	124947	Good	Good	Good	Good	Good	Good
scaffold961_70118	scaffold961	p2	(TC)8	70118	70133	CCAAACACCACCCCAAAACC	59.821	20	0.179234	GGTGGAGGACAACATTGGGT	59.888	20	0.112412	260	69999	70258	Good	Good	Good	Good	Good	Good
scaffold961_97272	scaffold961	p2	(GA)7	97272	97285	GCCCTACACTGAGCTACCAC	59.824	20	0.175989	CATGTCTGTGACACTCGCCT	60.038	20	0.037882	232	97138	97369	Good	Good	Good	Good	Good	Good
scaffold961_143576	scaffold961	p2	(CT)7	143576	143589	CGTCGGCCGATTGAGTATGT	60.249	20	0.248907	GCCGGCACTTTTCTTCATCC	59.829	20	0.171231	296	143374	143669	Good	Good	Good	Good	Good	Good
scaffold961_144482	scaffold961	p2	(CT)8	144482	144497	ATTCGTCAGCTTTGGCAGGA	59.963	20	0.036732	GCCGGCACTTTTCTTCATCC	59.829	20	0.171231	159	144407	144565	Good	Good	Good	Good	Good	Good
scaffold962_119343	scaffold962	p3	(CCA)6	119343	119360	AACAACAACAAGCTCGACGC	59.972	20	0.027586	TCCGATCTGAGGACCAAGGT	59.959	20	0.041238	240	119243	119482	Good	Good	Good	Good	Good	Good
scaffold962_172974	scaffold962	p3	(ATG)9	172974	173000	GATGGAGAGGAGGTGGAGGT	60.032	20	0.031616	GCCCTTGGTCCTCCCTAAAC	60.034	20	0.03438	207	172884	173090	Good	Good	Good	Good	Good	Good
scaffold963_160839	scaffold963	p3	(GTG)8	160839	160862	TGTGACCGGAATGGATGGTG	60.036	20	0.035534	CCAAAACTTTCTGCCCACCG	59.968	20	0.031994	237	160785	161021	Good	Good	Good	Good	Good	Good
scaffold967_31539	scaffold967	p3	(TAA)9	31539	31565	AGGGGGATAATGGCGGAGAT	60.179	20	0.178861	GTCGGAGGAGGAGGGTTACT	60.033	20	0.033306	163	31465	31627	Good	Good	Good	Good	Good	Good
scaffold969_29451	scaffold969	p3	(GAA)8	29451	29474	CGGCTCGACACCAGATAAGG	60.249	20	0.249073	TGGCGATTCCTTTCCAGGTC	60.035	20	0.035439	242	29299	29540				Good	Good	Good
scaffold973_11388	scaffold973	p2	(TA)8	11388	11403	CATCCAACAGTCCACCAGGA	59.308	20	0.692476	GCTTCCAAGTGTTTCTGAGCA	59.05	21	1.94952	263	11198	11460	Good	Good	Good	Good	Good	Good
scaffold973_120784	scaffold973	p2	(AG)7	120784	120797	TAAGCCCGCTTCAGTCATGG	60.108	20	0.107703	GGATCTGCAATCAATGACAAGGA	59.05	23	3.94975	261	120692	120952	Good	Good	Good	Good	Good	Good
scaffold979_73289	scaffold979	p2	(GA)8	73289	73304	GCTGCCGGTCACATTTTGAT	59.472	20	0.527565	ACACCCATCAGTCATTGAACT	57.204	21	3.79569	283	73095	73377	Good	Good	Good	Good	Good	Good
scaffold979_168160	scaffold979	p5	(CAATA)6	168160	168189	TGCATCTGTTCACTCAAGATGAC	59.001	23	3.999	GGTGTTTTCAGCCCGATACT	57.891	20	2.10942	290	168084	168373				Good	Good	Good
scaffold979_169712	scaffold979	p5	(ACAGG)4	169712	169731	CTAGAGAGCCCCCTTGCAAG	59.82	20	0.179936	GTGAGGAATCAGGTCAGGCC	60.107	20	0.107459	242	169648	169889				Good	Good	Good
scaffold980_57647	scaffold980	p2	(AG)10	57647	57666	GGCCGGGTTTTGGACTCATA	60.035	20	0.034863	ACCTGGCCGGCGTAAAATTA	60.035	20	0.035247	259	57478	57736	Good	Good	Good	Good	Good	Good
scaffold981_92448	scaffold981	p2	(TC)10	92448	92467	AACCGAGGAAGATGACGACG	59.829	20	0.170561	ATCAAGTAGCAAGCCACCCC	60.034	20	0.034089	205	92399	92603	Good	Good	Good	Good	Good	Good
scaffold981_147930	scaffold981	p3	(ACC)6	147930	147947	ATGGCGACGTTCCTACATCC	59.896	20	0.104304	TCGTCCTCCTCGGATTCTGT	60.034	20	0.03438	209	147798	148006				Good	Good	Good
scaffold981_159548	scaffold981	p2	(AG)7	159548	159561	TCCAACCAACATGTTCCGGT	59.816	20	0.183971	TGGATACGTCCCATCCCTGA	59.737	20	0.263468	293	159319	159611	Good	Good	Good	Good	Good	Good
scaffold981_270811	scaffold981	p2	(GA)8	270811	270826	GACATTAGAGGCGGGATCGG	60.038	20	0.038159	TTTCTTCAACTCCCCGACCG	59.966	20	0.034337	271	270616	270886	Good	Good	Good	Good	Good	Good
scaffold981_274968	scaffold981	p6	(TGATGC)4	274968	274991	TGGGTTGGAGTAGAGGGAGG	59.957	20	0.042731	TGAACTCATCCCAACACCCG	59.964	20	0.036164	255	274889	275143	Good	Good	Good	Good	Good	Good
scaffold981_275609	scaffold981	p3	(TGT)8	275609	275632	TAGCCTGCTGGTTCGTTGAG	60.037	20	0.037326	CACCAGTTCGTTCCGCAAAG	60.041	20	0.041312	127	275566	275692	Good	Good	Good	Good	Good	Good
scaffold984_13159	scaffold984	p3	(CAT)8	13159	13182	CTCCCAACCGTCCTTTCAGA	59.315	20	0.685097	CGCTACGAGATATCAGGTTGGA	59.447	22	2.55274	283	12964	13246	Good	Good	Good	Good	Good	Good
scaffold985_15103	scaffold985	p2	(AG)7	15103	15116	TGTTTTTGGAAAAGAAGAAGGACT	57.149	24	6.85075	AAGTTGGATCGGCTCTTGGA	59.016	20	0.98423	266	15010	15275	Good	Good	Good	Good	Good	Good
scaffold985_25351	scaffold985	p2	(TC)7	25351	25364	AGAGAACTTCGCCTTCGGTG	60.038	20	0.038159	GGAGGAGGCCGGTAGTAGTA	59.524	20	0.475906	288	25241	25528		Good	Good	Good	Good	Good
scaffold985_61945	scaffold985	p2	(AG)8	61945	61960	GGCTGTGGATGAGAGCTGTT	60.036	20	0.03563	CTGTTCTGCTCCCCGTCTTT	59.965	20	0.035458	288	61792	62079				Good	Good	Good
scaffold985_62812	scaffold985	p2	(AC)7	62812	62825	AAGTCAAGATCGGCATGGGG	60.107	20	0.107017	AGTCTGCTTGATTTCGCCGA	60.037	20	0.037326	202	62747	62948	Good	Good	Good	Good	Good	Good
scaffold985_82043	scaffold985	p2	(AT)11	82043	82064	GCAACCCTGGGTCTGAGATC	60.107	20	0.107459	GCTGGGAGGTGCAATCAGTA	59.747	20	0.253044	293	81880	82172	Good	Good	Good	Good	Good	Good
scaffold986_34625	scaffold986	p2	(AG)7	34625	34638	CGCGCATCCACCCTTGTTAT	61.095	20	1.09523	CCGGCCAAGACCAAAGAATG	59.472	20	0.527565	296	34412	34707	Good	Good	Good	Good	Good	Good
scaffold986_59827	scaffold986	p6	(CATCAC)6	59827	59862	TGGCGTTTCTTGTATGAATCAACA	59.483	24	4.51708	TCATTTTCTGGATGAATCTAAGGCT	58.333	25	6.66668	288	59621	59908	Good	Good	Good	Good	Good	Good
scaffold993_37668	scaffold993	p5	(GAAAA)4	37668	37687	CCCTTGCTCTTTCCAAACGC	60.039	20	0.039165	AGTCAGTGAGCCTTCCAAGC	59.964	20	0.036022	229	37556	37784	Good	Good	Good	Good	Good	Good
scaffold995_11256	scaffold995	p2	(TA)7	11256	11269	GGGAGAAGGGTGTGTGTGAG	59.965	20	0.035458	TGCATCTTGGTGCACGTTTT	59.256	20	0.743688	279	11127	11405	Good	Good	Good	Good	Good	Good
scaffold995_56311	scaffold995	p2	(AC)7	56311	56324	TGTCACAGTTGTGTCACCTGT	59.722	21	1.27784	GTATCATCCCGGACGGACAG	59.686	20	0.314302	234	56162	56395	Good	Good	Good	Good	Good	Good
