# Supplementary material for: Genome-Wide Analysis of Simple Sequence Repeats and Efficient Development of Polymorphic SSR Markers Based on Whole Genome Re-Sequencing of Multiple Isolates of the Wheat Stripe Rust Fungus
Source: PLoS One. 2015 Jun 12;10(6):e0130362. doi: 10.1371/journal.pone.0130362 (PMC4467034; doi:10.1371/journal.pone.0130362)
Supplement: S3 Table — (XLSX) [file pone.0130362.s008.xlsx]

## Sheet: AdditionalTable3
ID	Marker	Ref GenBank	Repeat motif	Forward Primer	Reverse Primer	Ta(℃）	No.alleles	Size(bp)
1	RJ3		(TGG)8	GCAGCACTGGCAGGTGG	GATGAATCAGGATGGCTCC	52	2	208-210
2	RJ4		(TGG)8	GTGGGTTGGGCTGGAGTC	GCTAATCCATTCCACGCACC	52	2	203-206
3	RJ12		(AC)7	ATCATTCCGATTTCTTTCTCACC	TCACACTGATCCCAATAGATCAG	52	2	271-273
4	RJ13		(TTG)7	CAGGTTCGTTGTGGTGAGTGG	CGGACCCAGTCCACCCAAC	52	2	234-238
5	RJ15		(TG)7	ATCGAGCACGTCCAAATCG	CACTGGACAGACGACGGTTG	52	2	246-310
6	RJ17		(GTT)5+(GTT)7	TGGTGAGTGGATGAGCTGG	ACAGCAACAAACTCACCCATC	52	2	278-281
7	RJ18		(TGT)5	CTGCCCATGCTCTTCGTC	GATGAAGTGGGTGCTGCTG	52	2	358-355
8	RJ20		(CAG)4	AGAAGATCGACGCACCCG	CCTCCGATTGGCTTAGGC	52	3	294-297-303
9	RJ21		(GTT)6	TTCCTGGATTGAATTCGTCG	CAGTTCTCACTCGGACCCAG	52	2	170-176
10	RJ22		(CA)8	CCCTTCGTCTGTCATCCG	ATCAAGAAGATTCCTGGGTGAG	52	3	363-364-365
11	RJ24		(GTT)5+9	TTGCTGAGTAGTTTGCGGTGAG	CTCAAGCCCATCCTCCAACC	52	5	268-277-278-286-292
12	RJ27		(TC)10	CGTCCCGACTAATCTGGTCC	ATGAGTTAGTTTAGATCAGGTCGAC	52	4	227-229-233-237
13	RJ2N	ES322781	(CT)13	TTGTGGCGGAAGGGAACG	GCATGAAACGATCAAAGAAGATAGC	52	8	158-161-170-173-176-188-191
14	RJ3N	ES322124	(CT)9	TGGTGGTGCTCCTCTAGTC	AGGGGTCTTGTAAGATGCTC	52	3	354-357-360
15	RJ4N	ES322293	(AG)8+(TA)9	CATTCATGACCCTCGCCTC	TGGACGAGATGTGTGCAAG	52	8	259-262-264-265-268-439-443-451
16	RJ5N	ES322846	(CT)8	AACGGTCAACAGCACTCAC	AGTTGGTCGCGTTTTGCTC	52	3	233-236-237
17	RJ6N	ES322373	(AAC)9	CAATCTGGCGGACAGCAAC	CACCTAGGATACCACCGCC	52	2	317-319
18	RJ8N	ES322961	(GAT)8	ACTGGGCAGACTGGTCAAC	TCGTTTCCCTCCAGATGGC	52	2	309-312
19	RJ9N	ES322151	(CT)8	TTAGGCGCTCAACAAGCAG	ACAACAACCTTTCAACCCG	52	7	306-308-310-324-327-372-378
20	RJ10N	EG374307	(ATC)8	ACGTGCCAGCTCAACTCTC	AAGGGGCGGATGGATTACG	52	3	224-228-231
21	RJ11N	EG374318	(AC)7	CCGACACCTCCTCTGATCG	ACTCCGCTGCTCATCTTCG	52	7	174-176-178-180-182-183-185
22	RJ13N	ES322763	(ACG)6	TTAGCTCAGCCGGTTCCTC	CAGGTGTAGCCCCATCTCC	52	3	113-151-155
23	CPS01	ES322781	(TC)13	TTAGGAGTAGCCCATCATC	GCATGAAACGATCAAAGAAG	56	7	(361–375)
24	CPS02	ES322124	(TC)9	GTTGGCTACGAGTGGTCATC	TAACACTACACAAAAGGGGTC	58	4	(105–117)
25	CPS04	ES322846	(TC)8	GGGAAGCACAAGAACGGTC	AGGGTGGTGTCAGCTAGTTGG	58	3	(252–258)
26	CPS08	ES322418	(CAG)14	GATAAGAAACAAGGGACAGC	CAGTGAACCCAATTACTCAG	55	4	(196–216)
27	CPS09	ES322407	(GTT)9	CGGGAGAAGACCTGAGC	AGAAAACGGAATGTAATGTG	58	7	(234–256)
28	CPS10	ES322961	(TAG)8	TCTACTGGGCAGACTGGTC	CGGTTTGTTTTGTCGTTTC	56	4	(315–330)
29	CPS11	ES322560	(TGA)6	AACACGACGACCAATTCTTAC	GCAGCTTGAGTAAAACGATC	57.5	3	(200–206)
30	CPS13	ES322763	(GAC)6	TCCAGGCAGTAAATCAGACGC	ATCAGCAGGTGTAGCCCCATC	58	2	(127–130)
31	CPS14	ES322069	(GGT)5	GGAGGAAGGGAATCAGTTCG	CGCAGACAACCAACTATCACG	57.5	4	(320–350)
32	CPS18	ES322365	(ATC)5	CACTAATCTTCCATCTTCTCC	TCTGTTTTGTGTTTGTTTGAC	56	2	(196–198)
33	CPS19	ES322444	(AAC)5	AAACCACTCACCTACTCACACTG	ATCAAGACCACCCATTCCAAG	59	4	(285–294)
34	CPS20	ES322518	(GAT)5	GAATGGAGAGCCCACTTGAC	ACATGGGGGTTTATAGAGGAG	57.5	2	(213–216)
35	CPS21	ES322585	(CAA)5	CATCTTGAACCCAAAACGAAC	GCCATCCTGAGTACCCGTG	58	3	(189–195)
36	CPS26	ES322439	(TGA)4	GTCTCTTTCTTTGTCCGCAC	AGGCGAAGTAGAGTTGAAGG	57	2	(155–158)
37	CPS27	ES322085	(TTC)4	GATGGGGAAAAGTAAGAAGT	GGTGGGGGATGTAAGTATGTA	57	2	(252–329)
38	CPS28	ES322117	(GAA)4	GCAACTCTCAACAACAAGGC	CAAAAGGAAATGATTGGGCT	58	3	(484–504)
39	CPS29	ES322103	(TCA)4	ACATTATTCGCTTCCCTTTC	GTCTCTTTCTTTGTCCGCAC	56	3	(318–327)
40	CPS30	ES322635	(CAA)4	CATCAAACAAACTATCCTCTCG	AGTATTTACCGTCACCAGCG	56	2	(165–168)
41	CPS31	ES322662	(ACT)4	GTCACCAGTCATCTTGCCAC	GTCTGTATTCCCAACAATCATC	56	3	(313–332)
42	CPS32	ES322764	(GCC)4	CAGCCAGAACCGTCTACATC	GCTCCATCACAAGTCCAACAT	58	2	(261–264)
43	PstP001	JK479800	(CTA)6	ACCATCGGATTCCTGC	ACGGTAGGCGAACGAC	49	2	355-360
44	PstP002	JK479800	(ACT)6	CTGACCATCGGATTCCTGC	TGAACGGTAGGCGAACGAC	53	2	361-367
45	PstP003	JK479801	(AATA)5	TAACCCCACGGCAACTCA	ATCGTTGGCAGCCTTACC	50	2	224-241
46	PstP004	JK479803	(TCA)6	TCTCGCCTCGCTTGAATG	TCGCTGGAGTTGGATGGA	50	2	500-503
47	PstP005	JK479809	(ACC)6	CCAACAGGCTCAAACTACCA	TCCGCTTCGATCATAGCAC	52	2	319-326
48	PstP006	GH737707.1	(TGT)6	GTTTGATTTTCCCTATGC	AACTGAACGGAAGATGC	45	2	243-246
49	PstP007	GH737942.1	(GAA)9	GATTTGCGAGGTCACTTT	TGGTTGTGATAACGATGA	46	2	306-312
50	PstP008	GH737984.1	(CAA)7	CCCTTGAGTAGTATGACC	AGAAGAGGACGAGAAGAT	48	2	454-457
51	PstP021	GH737353.1	(CT)8	CCTCGACGCCCTCATTC	TTGGTGACGAGCAGGTAT	52	2	193-196
52	PstP025	EG374292.1	(GA)9	ATGTAAATGTAGCACCAAAC	TCATGCTCGGTATGTCTC	48	3	358-364-385
53	PstP027	JK479804	(TC)13	CAGCGTAACTCCCAGGAT	GACCGTGTTCAGCCAAGT	50	2	250-252
54	PstP028	JK479808	(AAG)6	GCATTCAAACAGCAGCAA	GGTTAGGGTATGGCAAGG	50	2	489-491
55	PstP029	JK479813	(CAA)9	ACAATCCTCAAGGTGGTG	GTTCGCTTTGTTGGTTAT	48	3	191-195-205
56	PstP030	GH737337.1	(GAT)6	AAGGAAAAGAACTGTATG	TTCAGATGCTCTATTCAA	41	2	304-315
57	PstP031	GH737347.1	(GAA)12	TTGGGCGTCCTGGCATTG	ACCCGTTCCTTCTTGGTCTTGC	57	2	277-281
58	PstP033	GH737872.1	(AC)8	ACAGAAGGAAGGCAGATT	GGGGTTTGATGTTATTAC	46	3	433-446-451
59	PstP034	GH737893.1	(CT)8	CCTCTTTTGTCCGCTTCC	GTGCGACATGGTTTGACATT	50	2	206-208
60	SUNIPst05-39		(TGC)9	GCTCGAAACTGGGTCTGATG	ACGGCGACCTTCCAACATCT	56	3	(157-193)
61	SUNIPst05-47		(GAT)10	TGTGCAGTAGATTGTGAAGA	CTGGGATTGAGCTGGATATG	52	3	(159-174)
62	SUNIPst09-06		(CT)16	GGGCCCAATCACCTGTCTATAA	CAGGCTTGAGGTGGTTTGAAGG	57	2	(487)
63	SUNIPst09-17		(TGT)10	AGCGGCTTGGTTGGACGTGTTT	CCGCTATCAACCTCCAAAATCA	57	2	(197-230)
64	SUNIPst09-19		(TAC)10	GGTCGAGGTGATGGCGGTAAAG	GCGTCGAAGTTCAAGAAGGTTT	55	3	(296-302)
65	SUNIPst09-40		(TGT)12	AGGGAGTTGATAAGGTTGTTGA	TCGGCCCTCCTGCTCAAACCAA	55	3	(393-431)
66	SUNIPst09-48		(GCT)13	AGCACCCCAACAATCATCACAT	GGCCGAGGGTGAGTTTGGTTGA	60	3	(206-224)
67	SUNIPst10-06		(AAG)14	TGCGGCATTAGCGTCTCTTCGT	TTCGCTTTCGTTCTCCATTGTC	56	2	(350-423)
68	SUNIPst10-48		(GAAT)18	TGGCCCGGGTTTGCACTCTTTG	TGCCGTGCCTGATTGCCCTGAC	56	8	(295-372)
69	SUNIPst11-01		(AGAA)6...(AAAG)7	TCGACGTAGAAAAGATCCAACA	CGCCGCTTACTCCTACTCCTAC	51	4	(285-355)
70	SUNIPst11-04		(AAGA)5...(AAAG)6	AAGGGTCTGAAGAAGAAACACA	ACCACCCATGAGTCTCTATTCC	51	4	(219-250)
71	SUNIPst11-10		(TTTGT)6	CTGGTTTTGCTTTTAGGAGTTT	AGGCAATGGTCCAGAAAAGAGT	53	2	(322-337)
72	SUNIPst11-21		(ACATC)18	TGGTTTGCTGTGAAAAGTATTG	TGTCGCATACTTGGATGAATAG	55	5	(334-343)
73	SUNIPst11-39		(GAAAAA)6	AAACGAAGACAACCTAAATATC	CAAGGATTTCATGAGTGTATCT	51	3	(204-219)
74	SUNIPst11-44		(TAT)15	ACCGATCAGAACATTGAGAATA	ATCTCAATCACCCTTTCTATTA	50	3	(229-297)
75	SUNIPst12-09		(AG)10	CTCGCTAAACTCAATGATAGAT	AGCTCGCAAATCAAACTAATCA	55	3	(309-318)
76	SUNIPst13-15		(ACA)9	TGCAGGACCGGTTCGAGATAAA	GGGACTGGAATACTAGGTTTTT	53	3	(306-318)
77	SUNIPst13-42		(ATG)12	CTGCCCTTGTATTCCTCTTGTG	CACCACCACCAATAATGATAAA	52	3	(271-296)
78	SUNIPst15-26		(AAAAC)5	TGGACCACTTCAGGCGAAAAGA	AAGGGCCTCGTCTAAGAATAAA	55	3	(231-249)
79	SUNIPst15-30		(AAATT)5	TCGTGAGTGTGAGTTTCTATCC	TTCGGAGGGATGCAGAGAATAG	53	3	(313-343)
80	SUNIPst16-42		(TGT)8	CCCGCCAGGCTAGAAATAGAAA	AGCCGATCCTCCAAAACTATCC	54	3	(197-205)
81	SUNIPst17-09		(CTG)8	GATGCTCGAGATTGAAGTAAGT	AACCGAGTCCACACCACTACTA	55	4	(316-322)
82	SUNIPst17-23		(ACT)8	TGCAGGCTGAGTAGAACACCAA	CGCGCCCACCTTCACATAGAAT	56	2	(317-329)
83	SUNIPst17-30		(CTT)7	AGGCTTATCCGGGTCCATTTGA	ATGCGGACTGTTCTTGTTTATG	56	3	(283-389)
84	SUNIPst17-34		(GTA)8	TGGCGTACTACCTCGTCTTGTC	GCTCGATCAGTACCTCAGTTTC	57	2	(234-245)
