# Supplementary material for: Genome-Wide Analysis of Simple Sequence Repeats and Efficient Development of Polymorphic SSR Markers Based on Whole Genome Re-Sequencing of Multiple Isolates of the Wheat Stripe Rust Fungus
Source: PLoS One. 2015 Jun 12;10(6):e0130362. doi: 10.1371/journal.pone.0130362 (PMC4467034; doi:10.1371/journal.pone.0130362)
Supplement: S4 Table — (XLSX) [file pone.0130362.s009.xlsx]

## Sheet: AdditionalTable4
Reported SSR marker information							E-PCR information		SSR loci in same genomic region						Marker for same loci	Notes
Locus	Repeat motif	Forward Primer	Reverse Primer	Ta(℃）	No.alleles	Size(bp)	Binding site(s)	Product_length	Scaffold	Type	Motif	Length	Start	End
CPS02	(TC)9	GTTGGCTACGAGTGGTCATC	TAACACTACACAAAAGGGGTC	58	4	(105–117)	1	107	C17442	p2	(AG)9	18	7513	7530	RJ3N	excluded by blastn hits(2)
CPS10	(TAG)8	TCTACTGGGCAGACTGGTC	CGGTTTGTTTTGTCGTTTC	56	4	(315–330)	1	323	scaffold599	p3	(CAT)8	24	430394	430417	RJ8N	include,orignal motif is wrong
CPS13	(GAC)6	TCCAGGCAGTAAATCAGACGC	ATCAGCAGGTGTAGCCCCATC	58	2	(127–130)	1	127	C21508	p3	(TCG)6	18	42763	42780	RJ13N	include
CPS18	(ATC)5	CACTAATCTTCCATCTTCTCC	TCTGTTTTGTGTTTGTTTGAC	56	2	(196–198)	1	197	scaffold979	p3	(ATC)5	15	33480	33494		excluded by cutoff 6 repeat
CPS21	(CAA)5	CATCTTGAACCCAAAACGAAC	GCCATCCTGAGTACCCGTG	58	3	(189–195)	1	186	scaffold911	p3	(CAA)5	15	61153	61167		excluded by cutoff 6 repeat
CPS30	(CAA)4	CATCAAACAAACTATCCTCTCG	AGTATTTACCGTCACCAGCG	56	2	(165–168)	1	165	C21788	p3	(CAA)4	12	36227	36238		excluded by cutoff 6 repeat
CPS32	(GCC)4	CAGCCAGAACCGTCTACATC	GCTCCATCACAAGTCCAACAT	58	2	(261–264)	1	261	scaffold706	p3	(GCC)4	12	142439	142450		excluded by cutoff 6 repeat
PstP001	(CTA)6	ACCATCGGATTCCTGC	ACGGTAGGCGAACGAC	49	2	355-360	1	331	scaffold470	p3	(CTA)6	18	31170	31187	PstP002	excluded by blastn hits(2)
PstP002	(ACT)6	CTGACCATCGGATTCCTGC	TGAACGGTAGGCGAACGAC	53	2	361-367	1	337	scaffold470	p3	(CTA)6	18	31170	31187	PstP001	excluded by blastn hits(2)
PstP003	(AATA)5	TAACCCCACGGCAACTCA	ATCGTTGGCAGCCTTACC	50	2	224-241	1	222	C21756	p4	(AATA)5	20	11539	11558		include
PstP021	(CT)8	CCTCGACGCCCTCATTC	TTGGTGACGAGCAGGTAT	52	2	193-196	1	178	scaffold856	p2	(CT)8	16	150707	150722		include
PstP028	(AAG)6	GCATTCAAACAGCAGCAA	GGTTAGGGTATGGCAAGG	50	2	489-491	1	410	scaffold201	p3	(AGA)6	18	222232	222249		excluded by e-pcr no hit
PstP030	(GAT)6	AAGGAAAAGAACTGTATG	TTCAGATGCTCTATTCAA	41	2	304-315	1	294	scaffold250	P3	no detectable motif		284071	284364		excluded because the snp/indel variation in the ssr loci
RJ10N	(ATC)8	ACGTGCCAGCTCAACTCTC	AAGGGGCGGATGGATTACG	52	3	(224-231)	1	228	scaffold793	p3	(ATC)7	21	43744	43764		excluded by blastn hits(2)
RJ13N	(ACG)6	TTAGCTCAGCCGGTTCCTC	CAGGTGTAGCCCCATCTCC	52	3	(113-155)	1	151	C21508	p3	(TCG)6	18	42763	42780	CPS13	include
RJ20	(CAG)4	AGAAGATCGACGCACCCG	CCTCCGATTGGCTTAGGC	52	3	(294-303)	1	294	scaffold550	c*	(GGCTGT)3(GTG)5*gtagtggcagtgctgttgctga(TGC)4..(TTC)4	254	76180	76434		excluded by componnet ssr loci
RJ24	(GTT)5+9	TTGCTGAGTAGTTTGCGGTGAG	CTCAAGCCCATCCTCCAACC	52	5	(268-292)	1	266	C15234	c	(TGT)5aatagttgctgctgctggtgttgctgttgttgctgctggtgttgttgctggtt(TTG)9ctgctgttgctggtgttgttgctggtt(TTG)5ctgttgctggtt(TTG)5(TGG)6(TTG)9	209	5455	5663		excluded by componnet ssr loci
RJ27	(TC)10	CGTCCCGACTAATCTGGTCC	ATGAGTTAGTTTAGATCAGGTCGAC	52	4	(227-237)	1	228	scaffold444	p2	(TC)10	20	26597	26616		include
RJ2N	(CT)13	TTGTGGCGGAAGGGAACG	GCATGAAACGATCAAAGAAGATAGC	52	8	(158-191)	1	171	scaffold672	p2	(AG)13	26	35095	35120		excluded by blastn hits(2)
RJ3N	(CT)9	TGGTGGTGCTCCTCTAGTC	AGGGGTCTTGTAAGATGCTC	52	3	(354-360)	1	338	C17442	p2	(AG)9	18	7513	7530	CPS02	excluded by blastn hits(2)
RJ4	(TGG)8	GTGGGTTGGGCTGGAGTC	GCTAATCCATTCCACGCACC	52	2	203-206	1	196	C22010	p3	(GTG)7	21	44152	44172		include
RJ8N	(GAT)8	ACTGGGCAGACTGGTCAAC	TCGTTTCCCTCCAGATGGC	52	2	309-312	1	308	scaffold599	p3	(CAT)8	24	430394	430417	CPS10	include
SUNIPst09-17	(TGT)10	AGCGGCTTGGTTGGACGTGTTT	CCGCTATCAACCTCCAAAATCA	57	2	(197-230)	1	221	scaffold118	p3	(TGT)12	36	197244	197279		include
SUNIPst09-40	(TGT)12	AGGGAGTTGATAAGGTTGTTGA	TCGGCCCTCCTGCTCAAACCAA	55	3	(393-431)	1	398	scaffold532	p3	(CAA)19	57	150474	150530		include
SUNIPst09-48	(GCT)13	AGCACCCCAACAATCATCACAT	GGCCGAGGGTGAGTTTGGTTGA	60	3	(206-224)	1	211	scaffold242	p3	(GCT)11	33	198851	198883		include
SUNIPst10-06	(AAG)14	TGCGGCATTAGCGTCTCTTCGT	TTCGCTTTCGTTCTCCATTGTC	56	2	(350-423)	1	367	scaffold911	p3	(AAG)15	45	79700	79744		include
SUNIPst11-01	(AGAA)6...(AAAG)7	TCGACGTAGAAAAGATCCAACA	CGCCGCTTACTCCTACTCCTAC	51	4	(285-355)	1	352	C21030	c	(AGAA)6aragaaaragaragaaagagaa(AAAG)8	78	45499	45576		excluded by componnet ssr loci
SUNIPst12-09	(AG)10	CTCGCTAAACTCAATGATAGAT	AGCTCGCAAATCAAACTAATCA	55	3	(309-318)	1	315	scaffold758	p2	(TC)8	16	47254	47269		include
SUNIPst13-42	(ATG)12	CTGCCCTTGTATTCCTCTTGTG	CACCACCACCAATAATGATAAA	52	3	(271-296)	1	268	scaffold797	p3	(ATG)6	18	56844	56861		include
SUNIPst15-26	(AAAAC)5	TGGACCACTTCAGGCGAAAAGA	AAGGGCCTCGTCTAAGAATAAA	55	3	(231-249)	1	329	scaffold199	p5	(AAAAC)5	25	50964	50988		excluded by blastn hits(2)
SUNIPst17-09	(CTG)8	GATGCTCGAGATTGAAGTAAGT	AACCGAGTCCACACCACTACTA	55	4	(316-322)	1	312	C22116	p3	(CTG)8	24	79149	79172		include
SUNIPst17-23	(ACT)8	TGCAGGCTGAGTAGAACACCAA	CGCGCCCACCTTCACATAGAAT	56	2	(317-329)	1	326	scaffold222	p3	(AGT)8	24	44048	44071		include
SUNIPst17-30	(CTT)7	AGGCTTATCCGGGTCCATTTGA	ATGCGGACTGTTCTTGTTTATG	56	3	(283-389)	1	400	scaffold913	p3	(CTT)15	45	109038	109082		excluded by e-pcr no hit
SUNIPst17-34	(GTA)8	TGGCGTACTACCTCGTCTTGTC	GCTCGATCAGTACCTCAGTTTC	57	2	(234-245)	1	250	C22298	p3	(CTA)8	24	135466	135489		excluded by blastn hits(2)
CPS11	(TGA)6	AACACGACGACCAATTCTTAC	GCAGCTTGAGTAAAACGATC	57.5	3	(200–206)	2	181	scaffold470	p3	(TGA)6	18	33979	33996		excluded by blastn hits(2)
CPS11	(TGA)6	AACACGACGACCAATTCTTAC	GCAGCTTGAGTAAAACGATC	57.5	3	(200–206)	2	181	scaffold924	p3	(TGA)6	18	184269	184286		excluded by blastn hits(2)
CPS19	(AAC)5	AAACCACTCACCTACTCACACTG	ATCAAGACCACCCATTCCAAG	59	4	(285–294)	2	291	scaffold609	p3	(ATT)5	15	206858	206872		excluded by cutoff 6 repeat,original motif is wrong
CPS19	(AAC)5	AAACCACTCACCTACTCACACTG	ATCAAGACCACCCATTCCAAG	59	4	(285–294)	2	291	C16938	p3	(AAT)5	15	3252	3266		excluded by cutoff 6 repeat,original motif is wrong
CPS31	(ACT)4	GTCACCAGTCATCTTGCCAC	GTCTGTATTCCCAACAATCATC	56	3	(313–332)	2	332	scaffold250	p3	(AGT)4	12	68926	68937		excluded by cutoff 6 repeat
CPS31	(ACT)4	GTCACCAGTCATCTTGCCAC	GTCTGTATTCCCAACAATCATC	56	3	(313–332)	2	332	scaffold80	p3	(ACT)4	12	61924	61935		excluded by cutoff 6 repeat
PstP004	(TCA)6	TCTCGCCTCGCTTGAATG	TCGCTGGAGTTGGATGGA	50	2	500-503	2	482	C22298	c	(CTTT)5ccttccttccc(TCA)9	58	133284	133341		excluded by componnet ssr loci
PstP004	(TCA)6	TCTCGCCTCGCTTGAATG	TCGCTGGAGTTGGATGGA	50	2	500-503	2	488	scaffold521	c	(CTTT)8ccttccttccc(TCA)6	61	64217	64277		excluded by componnet ssr loci
PstP005	(ACC)6	CCAACAGGCTCAAACTACCA	TCCGCTTCGATCATAGCAC	52	2	319-326	2	298	scaffold517	p3	(CCA)4	12	29591	29602		excluded by cutoff 6 repeat
PstP005	(ACC)6	CCAACAGGCTCAAACTACCA	TCCGCTTCGATCATAGCAC	52	2	319-326	2	298	scaffold979	p3	(TGG)6	18	74941	74958		excluded by blastn hits(2)
PstP006	(TGT)6	GTTTGATTTTCCCTATGC	AACTGAACGGAAGATGC	45	2	243-246	2	218	scaffold689	p3	(CAA)6	18	135551	135568		excluded by blastn hits(2)
PstP006	(TGT)6	GTTTGATTTTCCCTATGC	AACTGAACGGAAGATGC	45	2	243-246	2	221	scaffold756	p3	(TGT)4	12	5607	5618		excluded by cutoff 6 repeat
PstP008	(CAA)7	CCCTTGAGTAGTATGACC	AGAAGAGGACGAGAAGAT	48	2	454-457	2	431	scaffold517	p3	(CAA)7	21	311268	311288		excluded by blastn hits(2)
PstP008	(CAA)7	CCCTTGAGTAGTATGACC	AGAAGAGGACGAGAAGAT	48	2	454-457	2	430	scaffold624	p3	(CAA)7	21	20954	20974		excluded by blastn hits(2)
PstP034	(CT)8	CCTCTTTTGTCCGCTTCC	GTGCGACATGGTTTGACATT	50	2	206-208	2	187	scaffold978	p2	(AG)8	16	50446	50461		excluded by blastn hits(2)
PstP034	(CT)8	CCTCTTTTGTCCGCTTCC	GTGCGACATGGTTTGACATT	50	2	206-208	2	187	scaffold208	p2	(AG)8	16	85862	85877		excluded by blastn hits(2)
RJ11N	(AC)7	CCGACACCTCCTCTGATCG	ACTCCGCTGCTCATCTTCG	52	7	(174-185)	2	182	scaffold16	p2	(GT)10	20	31331	31350		excluded by blastn hits(2)
RJ11N	(AC)7	CCGACACCTCCTCTGATCG	ACTCCGCTGCTCATCTTCG	52	7	(174-185)	2	176	C19464	p2	(CA)7	14	8854	8867		excluded by blastn hits(2)
RJ5N	(CT)8	AACGGTCAACAGCACTCAC	AGTTGGTCGCGTTTTGCTC	52	3	(233-237)	2	230	scaffold496	p2	(TC)9	18	282877	282894		excluded by blastn hits(2)
RJ5N	(CT)8	AACGGTCAACAGCACTCAC	AGTTGGTCGCGTTTTGCTC	52	3	(233-237)	2	228	scaffold947	p2	(AG)8	16	8819	8834		excluded by blastn hits(2)
RJ6N	(AAC)9	CAATCTGGCGGACAGCAAC	CACCTAGGATACCACCGCC	52	2	317-319	2	318	scaffold146	p3	(TGT)8	24	247016	247039		excluded by blastn hits(2)
RJ6N	(AAC)9	CAATCTGGCGGACAGCAAC	CACCTAGGATACCACCGCC	52	2	317-319	2	321	scaffold674	p3	(TGT)9	27	19299	19325		excluded by blastn hits(2)
RJ9N	(CT)8	TTAGGCGCTCAACAAGCAG	ACAACAACCTTTCAACCCG	52	7	(306-378)	2	333	C21754	p2	(AG)8	16	31397	31412		excluded by blastn hits(2)
RJ9N	(CT)8	TTAGGCGCTCAACAAGCAG	ACAACAACCTTTCAACCCG	52	7	(306-378)	2	333	scaffold198	p2	(AG)8	16	161411	161426		excluded by blastn hits(2)
SUNIPst05-39	(TGC)9	GCTCGAAACTGGGTCTGATG	ACGGCGACCTTCCAACATCT	56	3	(157-193)	2	173	C20260	c	(TCA)6(GCA)5	33	24277	24309		excluded by componnet ssr loci
SUNIPst05-39	(TGC)9	GCTCGAAACTGGGTCTGATG	ACGGCGACCTTCCAACATCT	56	3	(157-193)	2	191	scaffold746	c	(TCA)8(GCA)9	51	85508	85558		excluded by componnet ssr loci
SUNIPst05-47	(GAT)10	TGTGCAGTAGATTGTGAAGA	CTGGGATTGAGCTGGATATG	52	3	(159-174)	2	168	scaffold775	p3	(GAT)10	30	41891	41920		excluded by blastn hits(2)
SUNIPst05-47	(GAT)10	TGTGCAGTAGATTGTGAAGA	CTGGGATTGAGCTGGATATG	52	3	(159-174)	2	165	scaffold993	p3	(GAT)9	27	3143	3169		excluded by blastn hits(2)
SUNIPst09-19	(TAC)10	GGTCGAGGTGATGGCGGTAAAG	GCGTCGAAGTTCAAGAAGGTTT	55	3	(296-302)	2	298	scaffold213	p3	(TAC)11	33	18604	18636		excluded by blastn hits(2)
SUNIPst09-19	(TAC)10	GGTCGAGGTGATGGCGGTAAAG	GCGTCGAAGTTCAAGAAGGTTT	55	3	(296-302)	2	295	scaffold879	p3	(AGT)10	30	1370	1399		excluded by blastn hits(2)
SUNIPst10-48	(GAAT)18	TGGCCCGGGTTTGCACTCTTTG	TGCCGTGCCTGATTGCCCTGAC	56	8	(295-372)	2	317	scaffold692	c	(GAAT)6a(AATG)12	73	35210	35282		excluded by componnet ssr loci
SUNIPst10-48	(GAAT)18	TGGCCCGGGTTTGCACTCTTTG	TGCCGTGCCTGATTGCCCTGAC	56	8	(295-372)	2	309	C19246	p4	(GAAT)17	68	17328	17395		excluded by blastn hits(2)
SUNIPst11-04	(AAGA)5...(AAAG)6	AAGGGTCTGAAGAAGAAACACA	ACCACCCATGAGTCTCTATTCC	51	4	(219-250)	2	289	scaffold547	p4	(CTTT)24	96	232488	232583		excluded by e-pcr multi hits
SUNIPst11-04	(AAGA)5...(AAAG)6	AAGGGTCTGAAGAAGAAACACA	ACCACCCATGAGTCTCTATTCC	51	4	(219-250)	2	233	C17460	p4	(AAGA)10	40	1779	1818		excluded by e-pcr multi hits
SUNIPst11-10	(TTTGT)6	CTGGTTTTGCTTTTAGGAGTTT	AGGCAATGGTCCAGAAAAGAGT	53	2	(322-337)	2	331	scaffold661	p5	(AAAAC)5	25	126045	126069		excluded by blastn hits(2)
SUNIPst11-10	(TTTGT)6	CTGGTTTTGCTTTTAGGAGTTT	AGGCAATGGTCCAGAAAAGAGT	53	2	(322-337)	2	336	scaffold890	p5	(AAAAC)6	30	72120	72149		excluded by blastn hits(2)
SUNIPst11-21	(ACATC)18	TGGTTTGCTGTGAAAAGTATTG	TGTCGCATACTTGGATGAATAG	55	5	(334-343)	2	312	scaffold761	p5	(ACATC)12	60	17633	17692		excluded by e-pcr multi hits
SUNIPst11-21	(ACATC)18	TGGTTTGCTGTGAAAAGTATTG	TGTCGCATACTTGGATGAATAG	55	5	(334-343)	2	357	C18932	p5	(ACATC)21	105	2287	2391		excluded by e-pcr multi hits
SUNIPst11-39	(GAAAAA)6	AAACGAAGACAACCTAAATATC	CAAGGATTTCATGAGTGTATCT	51	3	(204-219)	2	275	scaffold701	p6	(CTTTTT)6	36	67468	67503		excluded by blastn no hit
SUNIPst11-39	(GAAAAA)6	AAACGAAGACAACCTAAATATC	CAAGGATTTCATGAGTGTATCT	51	3	(204-219)	2	216	scaffold258	p6	(GAAAAA)6	36	246185	246220		excluded by e-pcr multi hits
SUNIPst13-15	(ACA)9	TGCAGGACCGGTTCGAGATAAA	GGGACTGGAATACTAGGTTTTT	53	3	(306-318)	2	309	scaffold54	p3	(ACA)8	24	188649	188672		excluded by blastn hits(2)
SUNIPst13-15	(ACA)9	TGCAGGACCGGTTCGAGATAAA	GGGACTGGAATACTAGGTTTTT	53	3	(306-318)	2	315	scaffold856	p3	(ACA)10	30	336842	336871		excluded by blastn hits(2)
SUNIPst15-30	(AAATT)5	TCGTGAGTGTGAGTTTCTATCC	TTCGGAGGGATGCAGAGAATAG	53	3	(313-343)	2	335	C17006	c	(AAGAG)9..(AAATT)5		4803	4957		excluded by componnet ssr loci
SUNIPst15-30	(AAATT)5	TCGTGAGTGTGAGTTTCTATCC	TTCGGAGGGATGCAGAGAATAG	53	3	(313-343)	2	310	C19564	c	(TAATT)5..(TCTTC)4		23751	23933		excluded by componnet ssr loci
SUNIPst16-42	(TGT)8	CCCGCCAGGCTAGAAATAGAAA	AGCCGATCCTCCAAAACTATCC	54	3	(197-205)	2	202	scaffold136	p3	(CAA)8	24	135140	135163		excluded by e-pcr multi hits
SUNIPst16-42	(TGT)8	CCCGCCAGGCTAGAAATAGAAA	AGCCGATCCTCCAAAACTATCC	54	3	(197-205)	2	208	scaffold136	p3	(CAA)10	30	142630	142659		excluded by e-pcr multi hits
								#DIV/0!
RJ12	(AC)7	ATCATTCCGATTTCTTTCTCACC	TCACACTGATCCCAATAGATCAG	52	2	271-273	3	247	scaffold61	c	(AAG)4tggtcttgatatgtatcgtaagaatgattg(ATAC)3	54	167238	167291		excluded by componnet ssr loci,not same loci
RJ12	(AC)7	ATCATTCCGATTTCTTTCTCACC	TCACACTGATCCCAATAGATCAG	52	2	271-273	3	247	C12360	c	(TATG)3tatcaatcattcttacgatacatatcaagacca(CTT)4	57	3708	3764		excluded by componnet ssr loci,not same loci
RJ12	(AC)7	ATCATTCCGATTTCTTTCTCACC	TCACACTGATCCCAATAGATCAG	52	2	271-273	3	247	scaffold800	c	(AAG)4tggtcttgatatgtatcgtaagaatgattg(ATAC)3	54	134908	134961		excluded by componnet ssr loci,not same loci
RJ13	(TTG)7	CAGGTTCGTTGTGGTGAGTGG	CGGACCCAGTCCACCCAAC	52	2	234-238	3	242	scaffold780	p3	(CAA)10	30	1619	1648	RJ17,RJ21	excluded by blastn hits(3)
RJ13	(TTG)7	CAGGTTCGTTGTGGTGAGTGG	CGGACCCAGTCCACCCAAC	52	2	234-238	3	245	scaffold444	p3	(CAA)11	33	24411	24443	RJ17,RJ21	excluded by blastn hits(3)
RJ13	(TTG)7	CAGGTTCGTTGTGGTGAGTGG	CGGACCCAGTCCACCCAAC	52	2	234-238	3	239	C20612	c	(CAA)7ccatcttcatcttcatcttctagtcag(CAA)6	66	8916	8981	RJ17,RJ21	excluded by componnet ssr loci
RJ17	(GTT)5+(GTT)7	TGGTGAGTGGATGAGCTGG	ACAGCAACAAACTCACCCATC	52	2	278-281	3	282	scaffold780	p3	(CAA)10	30	1619	1648	RJ13,RJ21	excluded by blastn hits(3)
RJ17	(GTT)5+(GTT)7	TGGTGAGTGGATGAGCTGG	ACAGCAACAAACTCACCCATC	52	2	278-281	3	285	scaffold444	p3	(CAA)11	33	24411	24443	RJ13,RJ21	excluded by blastn hits(3)
RJ17	(GTT)5+(GTT)7	TGGTGAGTGGATGAGCTGG	ACAGCAACAAACTCACCCATC	52	2	278-281	3	279	C20612	c	(CAA)7ccatcttcatcttcatcttctagtcag(CAA)6	66	8916	8981	RJ13,RJ21	excluded by componnet ssr loci
RJ21	(GTT)6	TTCCTGGATTGAATTCGTCG	CAGTTCTCACTCGGACCCAG	52	2	170-176	3	173	scaffold780	p3	(CAA)10	30	1619	1648	RJ13,RJ17	excluded by blastn hits(3)
RJ21	(GTT)6	TTCCTGGATTGAATTCGTCG	CAGTTCTCACTCGGACCCAG	52	2	170-176	3	176	scaffold444	p3	(CAA)11	33	24411	24443	RJ13,RJ17	excluded by blastn hits(3)
RJ21	(GTT)6	TTCCTGGATTGAATTCGTCG	CAGTTCTCACTCGGACCCAG	52	2	170-176	3	170	C20612	c	(CAA)7ccatcttcatcttcatcttctagtcag(CAA)6	66	8916	8981	RJ13,RJ17	excluded by componnet ssr loci
RJ4N	(AG)8+(TA)9	CATTCATGACCCTCGCCTC	TGGACGAGATGTGTGCAAG	52	8	(259-451)	3	261	scaffold19	c	(AG)8..(TA)10	16	140847	141045		excluded by componnet ssr loci
RJ4N	(AG)8+(TA)9	CATTCATGACCCTCGCCTC	TGGACGAGATGTGTGCAAG	52	8	(259-451)	3	246	scaffold455	p4	(AAAT)3	12	31721	31732		excluded by cutoff 4 repeat,not same loci
RJ4N	(AG)8+(TA)9	CATTCATGACCCTCGCCTC	TGGACGAGATGTGTGCAAG	52	8	(259-451)	3	259	C22296	c	(AT)9..(CT)8	198	48234	48431		excluded by componnet ssr loci
CPS01	(TC)13	TTAGGAGTAGCCCATCATC	GCATGAAACGATCAAAGAAG	56	7	(361–375)	0
CPS04	(TC)8	GGGAAGCACAAGAACGGTC	AGGGTGGTGTCAGCTAGTTGG	58	3	(252–258)	0
CPS08	(CAG)14	GATAAGAAACAAGGGACAGC	CAGTGAACCCAATTACTCAG	55	4	(196–216)	0
CPS09	(GTT)9	CGGGAGAAGACCTGAGC	AGAAAACGGAATGTAATGTG	58	7	(234–256)	0
CPS14	(GGT)5	GGAGGAAGGGAATCAGTTCG	CGCAGACAACCAACTATCACG	57.5	4	(320–350)	0
CPS20	(GAT)5	GAATGGAGAGCCCACTTGAC	ACATGGGGGTTTATAGAGGAG	57.5	2	(213–216)	0
CPS26	(TGA)4	GTCTCTTTCTTTGTCCGCAC	AGGCGAAGTAGAGTTGAAGG	57	2	(155–158)	0
CPS27	(TTC)4	GATGGGGAAAAGTAAGAAGT	GGTGGGGGATGTAAGTATGTA	57	2	(252–329)	0
CPS28	(GAA)4	GCAACTCTCAACAACAAGGC	CAAAAGGAAATGATTGGGCT	58	3	(484–504)	0
CPS29	(TCA)4	ACATTATTCGCTTCCCTTTC	GTCTCTTTCTTTGTCCGCAC	56	3	(318–327)	0
PstP007	(GAA)9	GATTTGCGAGGTCACTTT	TGGTTGTGATAACGATGA	46	2	306-312	0
PstP025	(GA)9	ATGTAAATGTAGCACCAAAC	TCATGCTCGGTATGTCTC	48	3	(358-385)	0
PstP027	(TC)13	CAGCGTAACTCCCAGGAT	GACCGTGTTCAGCCAAGT	50	2	250-252	0
PstP029	(CAA)9	ACAATCCTCAAGGTGGTG	GTTCGCTTTGTTGGTTAT	48	3	(191-205)	0
PstP031	(GAA)12	TTGGGCGTCCTGGCATTG	ACCCGTTCCTTCTTGGTCTTGC	57	2	277-281	0
PstP033	(AC)8	ACAGAAGGAAGGCAGATT	GGGGTTTGATGTTATTAC	46	3	(433-451)	0
RJ15	(TG)7	ATCGAGCACGTCCAAATCG	CACTGGACAGACGACGGTTG	52	2	246-310	0
RJ18	(TGT)5	CTGCCCATGCTCTTCGTC	GATGAAGTGGGTGCTGCTG	52	2	358-355	0
RJ22	(CA)8	CCCTTCGTCTGTCATCCG	ATCAAGAAGATTCCTGGGTGAG	52	3	(363-365)	0
RJ3	(TGG)8	GCAGCACTGGCAGGTGG	GATGAATCAGGATGGCTCC	52	2	208-210	0
SUNIPst09-06	(CT)16	GGGCCCAATCACCTGTCTATAA	CAGGCTTGAGGTGGTTTGAAGG	57	2	(487)	0
SUNIPst11-44	(TAT)15	ACCGATCAGAACATTGAGAATA	ATCTCAATCACCCTTTCTATTA	50	3	(229-297)	0
SUNIPst13-42	(ATG)12	CTGCCCTTGTATTCCTCTTGTG	CACCACCACCAATAATGATAAA	52	3	(271-296)	0
