# Supplementary material for: Genome-Wide Analysis of Simple Sequence Repeats and Efficient Development of Polymorphic SSR Markers Based on Whole Genome Re-Sequencing of Multiple Isolates of the Wheat Stripe Rust Fungus
Source: PLoS One. 2015 Jun 12;10(6):e0130362. doi: 10.1371/journal.pone.0130362 (PMC4467034; doi:10.1371/journal.pone.0130362)
Supplement: S5 Table — (XLSX) [file pone.0130362.s010.xlsx]

## Sheet: AdditionalTable5
Marker_ID	Primer ID	SSR loci information					Primer information											Indel information
		Scaffold	SSR type	Motif	Start	End	FORWARD PRIMER1 (5'-3')	Tm(℃)	Size	Penalty	REVERSE PRIMER1 (5'-3')	Tm(℃)	Size	Penalty	PRODUCT1 size (bp)	Start (bp)	End (bp)	Scaffold	Pos	Ref	Alt	Qual	Info	Format	104E137A	PK-CDRD	CYR23	CYR32	Pst78	Hu09-2
C13690_2968	C13690_2968	C13690	p5	(ACGTT)7	2968	3002	TTTCAGACCGGACCTGATGC	60.036	20	0.036388	TCGACCATCGCATGACCAAA	60.037	20	0.036858	256	2811	3066	C13690	2967	GACGTTACGTTACGTTACGTT	G,GACGTTACGTT	5138.94	AC=4,7;AF=0.333,0.583;AN=12;BaseQRankSum=2.324;DP=157;FS=2.363;MLEAC=4,7;MLEAF=0.333,0.583;MQ=50.64;MQ0=0;MQRankSum=-1.289;QD=7.20;RPA=7,3,5;RU=ACGTT;ReadPosRankSum=1.695;STR	GT:AD:DP:GQ:PL	1/2:0,2,5:21:99:982,558,876,237,0,216	1/2:0,1,12:27:78:1193,1002,1619,117,0,78	1/2:0,5,6:32:99:1343,616,1316,446,0,418	0/2:8,0,6:27:99:430,474,2564,0,884,836	1/2:0,2,10:29:99:1312,1046,1655,182,0,149	2/2:0,0,7:20:21:757,773,956,21,24,0
C14034_1072	C14034_1072	C14034	p3	(TCA)11	1072	1104	TCGCTTTCACGTGGTAGTCC	60.039	20	0.038892	TGGAATGAGCGGAGGGAGTA	60.033	20	0.032515	296	1026	1321	C14034	1071	TTCA	T	1358.15	AC=10;AF=0.833;AN=12;BaseQRankSum=1.335;DP=53;FS=0.000;MLEAC=10;MLEAF=0.833;MQ=40.12;MQ0=0;MQRankSum=-1.466;QD=30.18;RPA=11,10;RU=TCA;ReadPosRankSum=-0.109;STR	GT:AD:DP:GQ:PL	1/1:0,2:2:6:101,6,0	1/1:0,9:15:27:444,27,0	1/1:0,5:8:15:243,15,0	0/0:6,0:8:18:0,18,302	1/1:0,8:12:24:380,24,0	1/1:0,5:8:15:241,15,0
C16258_6223	C16258_6223	C16258	p2	(TA)8	6223	6238	CTGTGGCCCATGACTCACTT	59.963	20	0.037303	CCTCCCTTCACGCAACATCT	60.036	20	0.03601	228	6077	6304	C16258	6222	G	GTA	794.35	AC=5;AF=0.500;AN=10;BaseQRankSum=0.581;DP=63;FS=3.093;MLEAC=5;MLEAF=0.500;MQ=58.44;MQ0=0;MQRankSum=2.676;QD=13.94;RPA=8,9;RU=TA;ReadPosRankSum=-1.062;STR	GT:AD:DP:GQ:PL	./.:.:3	0/1:1,2:6:34:77,0,34	0/1:6,8:19:99:303,0,215	0/1:9,11:29:99:414,0,321	1/1:0,1:3:3:43,3,0	0/0:1,0:3:3:0,3,43
C18580_17664	C18580_17664	C18580	p3	(ACA)7	17664	17684	GCTGTGGCTATTGTCCCTGT	60.035	20	0.035056	CCCGATATCCTCTTGTGGCG	60.32	20	0.3199	258	17599	17856	C18580	17663	G	GACA	2103.96	AC=5;AF=0.417;AN=12;BaseQRankSum=0.590;DP=147;FS=1.935;MLEAC=5;MLEAF=0.417;MQ=60.18;MQ0=0;MQRankSum=0.121;QD=15.94;RPA=7,8;RU=ACA;ReadPosRankSum=-0.204;STR	GT:AD:DP:GQ:PL	0/1:7,8:22:99:371,0,281	0/1:8,10:25:99:433,0,345	0/1:5,8:17:99:377,0,214	0/0:11,0:15:33:0,33,572	0/1:12,13:43:99:567,0,542	0/1:9,9:25:99:404,0,401
C18610_15496	C18610_15496	C18610	p2	(CT)9	15496	15513	AAAGCAGCTGAGAGACTGGG	59.676	20	0.324285	TCTCTCTGACTGGTAGGGGC	60.033	20	0.033011	253	15447	15699	C18610	15495	GCT	G	1589.53	AC=10;AF=0.833;AN=12;BaseQRankSum=1.860;DP=54;FS=0.000;MLEAC=11;MLEAF=0.917;MQ=50.67;MQ0=0;MQRankSum=1.152;QD=31.17;RPA=9,8;RU=CT;ReadPosRankSum=1.329;STR	GT:AD:DP:GQ:PL	1/1:0,9:12:27:363,27,0	1/1:0,6:7:18:257,18,0	1/1:0,12:14:36:482,36,0	0/0:2,0:3:6:0,6,86	1/1:0,6:9:18:257,18,0	1/1:0,7:9:21:277,21,0
C18798_2744	C18798_2744	C18798	p3	(CTT)6	2744	2761	ACCCTTCCTCAGATCCTGCT	59.956	20	0.04394	GGGAGAGAAGACTTACCGGC	59.539	20	0.460722	223	2647	2869	C18798	2743	G	GCTT	2045.95	AC=5;AF=0.417;AN=12;BaseQRankSum=2.430;DP=208;FS=0.000;MLEAC=5;MLEAF=0.417;MQ=58.89;MQ0=0;MQRankSum=0.340;QD=11.69;RPA=6,7;RU=CTT;ReadPosRankSum=2.640;STR	GT:AD:DP:GQ:PL	0/1:7,8:34:99:357,0,294	0/1:18,10:37:99:438,0,856	0/1:17,7:36:99:278,0,768	0/0:22,0:32:66:0,66,1127	0/1:7,14:39:99:668,0,290	0/1:11,8:29:99:353,0,517
C19512_19723	C19512_19723	C19512	p2	(TC)7	19723	19736	GTCGGCGTATCTTCCTCAGG	59.969	20	0.030908	ACGGCAGCCAATAAACGAGA	60.037	20	0.036765	226	19651	19876	C19512	19722	ATC	A	4491.11	AC=11;AF=0.917;AN=12;BaseQRankSum=5.477;DP=168;FS=1.527;MLEAC=11;MLEAF=0.917;MQ=59.35;MQ0=0;MQRankSum=-0.100;QD=26.73;RPA=7,6;RU=TC;ReadPosRankSum=3.359;STR	GT:AD:DP:GQ:PL	1/1:0,14:23:42:597,42,0	1/1:0,17:20:51:748,51,0	1/1:0,17:24:51:741,51,0	0/1:19,13:41:99:476,0,732	1/1:0,26:36:78:1144,78,0	1/1:0,19:24:57:827,57,0
C19666_6151	C19666_6151	C19666	p2	(TC)7	6151	6164	ACTTTCTGTCTCTCTCTTTTCCTCA	59.4	25	5.60048	GGAAGGTCGGACTCAACAGA	59.033	20	0.96692	136	6069	6204	C19666	6150	T	TTC	888.11	AC=1;AF=0.083;AN=12;BaseQRankSum=-5.490;DP=182;FS=0.000;MLEAC=1;MLEAF=0.083;MQ=60.30;MQ0=0;MQRankSum=1.979;QD=18.50;RPA=7,8;RU=TC;ReadPosRankSum=-0.032;STR	GT:AD:DP:GQ:PL	0/0:21,0:27:63:0,63,891	0/0:20,0:33:60:0,60,861	0/0:23,0:31:69:0,69,979	0/1:13,24:48:99:930,0,449	0/0:9,0:17:27:0,27,385	0/0:22,0:26:66:0,66,938
C19794_7345	C19794_7345	C19794	p5	(CTGTC)4	7345	7364	AGCCCAACACAGATGTCAGG	59.963	20	0.037303	GGACAGGACACATGACAGGG	60.036	20	0.03601	237	7188	7424	C19794	7344	T	TCTGTC	2364.95	AC=5;AF=0.417;AN=12;BaseQRankSum=0.991;DP=155;FS=0.830;MLEAC=5;MLEAF=0.417;MQ=53.70;MQ0=0;MQRankSum=-0.632;QD=10.43;RPA=4,5;RU=CTGTC;ReadPosRankSum=-2.614;STR	GT:AD:DP:GQ:PL	0/1:8,6:25:99:359,0,441	0/1:12,11:36:99:680,0,623	0/1:7,9:21:99:512,0,424	0/0:15,0:19:45:0,45,906	0/1:10,4:21:99:229,0,609	0/1:11,11:33:99:633,0,574
C19922_24031	C19922_24031	C19922	p2	(AG)7	24031	24044	TAAGACCGCTGAGGCTACCT	60.033	20	0.033405	GGGAGGTGGGCTTAGGAGTA	60.031	20	0.031414	287	23848	24134	C19922	24030	CAG	C	774.95	AC=5;AF=0.417;AN=12;BaseQRankSum=1.863;DP=137;FS=4.967;MLEAC=5;MLEAF=0.417;MQ=55.37;MQ0=0;MQRankSum=-3.927;QD=6.86;RPA=7,6;RU=AG;ReadPosRankSum=2.017;STR	GT:AD:DP:GQ:PL	0/1:9,5:21:99:179,0,357	0/1:16,5:30:99:158,0,646	0/1:10,4:20:99:135,0,401	0/0:17,0:24:51:0,51,753	0/1:11,4:23:99:127,0,442	0/1:8,6:19:99:224,0,312
C20054_10711	C20054_10711	C20054	p4	(CTTC)5	10711	10730	TGGCTGTTGACCGTTCTTCA	59.821	20	0.179234	ACCTGCTGATCCGGGATAGT	60.105	20	0.105453	250	10609	10858	C20054	10710	TCTTC	T	3048.77	AC=10;AF=0.833;AN=12;BaseQRankSum=3.282;DP=104;FS=0.000;MLEAC=10;MLEAF=0.833;MQ=42.49;MQ0=0;MQRankSum=-0.297;QD=26.90;RPA=5,4;RU=CTTC;ReadPosRankSum=-1.368;STR	GT:AD:DP:GQ:PL	1/1:0,7:12:21:437,21,0	1/1:0,10:14:30:566,30,0	1/1:0,9:19:27:554,27,0	0/0:10,0:19:30:0,30,621	1/1:0,13:17:39:803,39,0	1/1:0,13:23:39:741,39,0
C20508_14614	C20508_14614	C20508	p3	(TAT)6	14614	14631	ACGAAAATTTAAAGGATTCGCTCC	58.362	24	5.63781	GGAGTCCAAAATCCAGGATCCA	59.758	22	2.2422	247	14499	14745	C20508	14613	CTAT	C	1697.95	AC=5;AF=0.417;AN=12;BaseQRankSum=3.733;DP=184;FS=4.075;MLEAC=5;MLEAF=0.417;MQ=59.66;MQ0=0;MQRankSum=0.159;QD=13.48;RPA=6,5;RU=TAT;ReadPosRankSum=2.146;STR	GT:AD:DP:GQ:PL	0/1:8,4:24:99:163,0,387	0/1:9,8:24:99:372,0,425	0/1:15,10:35:99:453,0,701	0/0:35,1:58:64:0,64,1805	0/1:7,6:20:99:265,0,331	0/1:6,11:23:99:493,0,266
C20578_13349	C20578_13349	C20578	p2	(CT)12	13349	13372	GTCTCATCCCCTTCCTCCCT	60.031	20	0.030603	GGCGTGTTAAGCAAGTGTCA	59.058	20	0.941542	298	13125	13422	C20578	13348	CCT	C	1236	AC=5;AF=0.417;AN=12;BaseQRankSum=2.507;DP=149;FS=1.954;MLEAC=5;MLEAF=0.417;MQ=59.34;MQ0=0;MQRankSum=2.568;QD=10.30;RPA=12,11;RU=CT;ReadPosRankSum=1.832;STR	GT:AD:DP:GQ:PL	0/1:6,3:18:98:98,0,223	0/1:11,9:25:99:303,0,389	0/1:7,9:24:99:327,0,243	0/0:20,1:29:22:0,22,786	0/1:11,11:26:99:370,0,392	0/1:8,6:27:99:186,0,291
C20700_23477	C20700_23477	C20700	p3	(CTC)7	23477	23497	CAGAACTGAGAGGGTGCAGG	60.037	20	0.036577	TTTTGGATACTGGCGCTGGT	59.962	20	0.03759	294	23260	23553	C20700	23476	GCTCCTC	G	4096.01	AC=10;AF=0.833;AN=12;BaseQRankSum=2.625;DP=111;FS=0.000;MLEAC=10;MLEAF=0.833;MQ=41.99;MQ0=0;MQRankSum=-2.561;QD=19.69;RPA=7,5;RU=CTC;ReadPosRankSum=0.461;STR	GT:AD:DP:GQ:PL	1/1:0,7:17:21:582,21,0	1/1:0,12:25:36:998,36,0	1/1:0,15:27:45:1193,45,0	0/0:4,0:7:12:0,12,284	1/1:0,8:17:24:589,24,0	1/1:0,10:18:30:784,30,0
C20844_18977	C20844_18977	C20844	p6	(TTAGGT)4	18977	19000	CCCAAATCCCTGGATTGCCT	60.032	20	0.031817	TCCCTGGAAAATGCACCTCC	59.96	20	0.039618	294	18774	19067	C20844	18976	CTTAGGTTTAGGT	C	2899.88	AC=10;AF=0.833;AN=12;BaseQRankSum=3.068;DP=60;FS=0.000;MLEAC=10;MLEAF=0.833;MQ=50.64;MQ0=0;MQRankSum=-2.375;QD=17.26;RPA=4,2;RU=TTAGGT;ReadPosRankSum=-1.611;STR	GT:AD:DP:GQ:PL	1/1:0,6:9:18:767,18,0	1/1:0,5:6:15:419,15,0	1/1:0,7:9:21:825,21,0	0/0:14,0:18:42:0,42,1947	1/1:0,7:10:21:400,21,0	1/1:0,7:8:21:541,21,0
C20946_8480	C20946_8480	C20946	p2	(AG)10	8480	8499	GACCAATGAATTGTTGAGGGGG	59.503	22	2.49727	GTTCCTCCTCACCCTTTGCA	59.89	20	0.110486	259	8437	8695	C20946	8479	AAG	A	2997.12	AC=11;AF=0.917;AN=12;BaseQRankSum=3.744;DP=142;FS=3.473;MLEAC=11;MLEAF=0.917;MQ=62.61;MQ0=0;MQRankSum=1.176;QD=21.11;RPA=10,9;RU=AG;ReadPosRankSum=-0.349;STR	GT:AD:DP:GQ:PL	1/1:0,16:21:48:621,48,0	1/1:0,17:24:51:677,51,0	1/1:0,16:26:48:633,48,0	0/1:14,14:48:99:480,0,511	1/1:0,8:12:24:312,24,0	1/1:0,8:11:24:316,24,0
C21054_45464	C21054_45464	C21054	p3	(CAT)9	45464	45490	TGGTCAACCTGGTTGGGATG	59.888	20	0.112218	ACCATCACTGCAAGCATGGA	59.961	20	0.038599	276	45422	45697	C21054	45463	CCAT	C	2011.8	AC=5;AF=0.417;AN=12;BaseQRankSum=0.687;DP=140;FS=4.358;MLEAC=5;MLEAF=0.417;MQ=61.13;MQ0=0;MQRankSum=0.375;QD=14.90;RPA=9,8;RU=CAT;ReadPosRankSum=0.984;STR	GT:AD:DP:GQ:PL	0/1:8,9:23:99:387,0,360	0/1:9,11:30:99:479,0,403	0/1:4,9:22:99:404,0,165	0/0:3,0:5:9:0,9,154	0/1:13,14:38:99:626,0,576	0/1:8,4:22:99:163,0,376
C21146_36675	C21146_36675	C21146	p2	(AG)11	36675	36696	AGCGATGCTCTTTTCTTGGA	57.52	20	2.47957	TCTCATGAAAATCATTCTCTTTCTCTT	57.264	27	9.73641	269	36593	36861	C21146	36674	A	AAGAG	1094.95	AC=5;AF=0.417;AN=12;BaseQRankSum=-1.405;DP=84;FS=18.398;MLEAC=5;MLEAF=0.417;MQ=57.70;MQ0=0;MQRankSum=1.464;QD=12.44;RPA=11,13;RU=AG;ReadPosRankSum=-1.846;STR	GT:AD:DP:GQ:PL	0/1:4,8:17:99:435,0,126	0/1:7,3:16:99:155,0,351	0/1:5,7:14:99:373,0,230	0/0:13,0:18:39:0,39,715	0/1:6,2:11:99:100,0,347	0/1:5,2:8:80:80,0,233
C21306_47773	C21306_47773	C21306	p2	(TC)9	47773	47790	CGTGCTGGAGTCCCTGTTTA	59.68	20	0.320374	ACCGACCAAGACCAAAAGATCA	59.894	22	2.10582	214	47655	47868	C21306	47772	T	TTC	2325.4	AC=9;AF=0.750;AN=12;BaseQRankSum=0.125;DP=84;FS=2.447;MLEAC=9;MLEAF=0.750;MQ=58.50;MQ0=0;MQRankSum=0.425;QD=27.68;RPA=9,10;RU=TC;ReadPosRankSum=-0.776;STR	GT:AD:DP:GQ:PL	1/1:0,12:13:36:486,36,0	1/1:0,8:11:24:340,24,0	0/1:1,10:13:9:391,0,9	1/1:0,11:21:33:458,33,0	0/1:3,12:19:82:464,0,82	0/1:1,6:7:21:234,0,21
C21350_32812	C21350_32812	C21350	p2	(AC)8	32812	32827	GAAAGATGGGGCAGGTGTGA	59.962	20	0.038166	GAAACCAGGAAGCCACCGTA	59.964	20	0.035739	269	32646	32914	C21350	32811	GAC	G	502.17	AC=1;AF=0.083;AN=12;BaseQRankSum=-3.388;DP=174;FS=0.000;MLEAC=1;MLEAF=0.083;MQ=54.54;MQ0=0;MQRankSum=2.926;QD=15.22;RPA=8,7;RU=AC;ReadPosRankSum=-0.306;STR	GT:AD:DP:GQ:PL	0/0:18,1:31:14:0,14,678	0/0:20,0:30:60:0,60,657	0/0:17,0:23:51:0,51,666	0/1:11,15:33:99:544,0,385	0/0:13,0:25:39:0,39,502	0/0:16,0:25:48:0,48,607
C21432_31744	C21432_31744	C21432	p2	(TG)7	31744	31757	ACTTATGGCTTACCCGGTGC	60.107	20	0.107361	TGGATTCATTTGCCAGGAGC	58.522	20	1.47755	278	31582	31859	C21432	31743	CTGTG	C,CTG	2267.95	AC=1,5;AF=0.083,0.417;AN=12;BaseQRankSum=-0.904;DP=190;FS=1.528;MLEAC=1,5;MLEAF=0.083,0.417;MQ=52.43;MQ0=0;MQRankSum=-6.962;QD=11.94;RPA=7,5,6;RU=TG;ReadPosRankSum=1.651;STR	GT:AD:DP:GQ:PL	0/2:9,0,10:30:99:382,426,1158,0,411,342	0/2:15,0,11:34:99:409,439,1448,0,670,586	0/2:22,0,8:40:99:264,336,1740,0,966,874	0/1:10,11,0:28:99:652,0,587,495,443,875	0/2:11,0,8:28:99:297,345,1187,0,499,430	0/2:11,0,14:30:99:545,586,1309,0,490,412
C21464_37263	C21464_37263	C21464	p3	(GTT)10	37263	37292	GGCGGTGGATTGTCGAAAGA	60.672	20	0.672401	AGTAGGGAGAAATCAAAACACGA	57.777	23	5.22345	173	37200	37372	C21464	37262	CGTTGTTGTTGTTGTT	C	2998.95	AC=5;AF=0.417;AN=12;BaseQRankSum=0.263;DP=160;FS=2.099;MLEAC=5;MLEAF=0.417;MQ=55.77;MQ0=0;MQRankSum=-5.136;QD=5.04;RPA=10,5;RU=GTT;ReadPosRankSum=2.022;STR	GT:AD:DP:GQ:PL	0/1:9,5:19:99:718,0,1214	0/1:11,5:24:99:817,0,1741	0/1:14,4:22:99:415,0,2333	0/0:35,0:41:99:0,105,5079	0/1:14,3:26:99:468,0,2241	0/1:17,4:28:99:629,0,2601
C21474_46342	C21474_46342	C21474	p2	(AG)7	46342	46355	GCCACAGGATCAGAGGAGGA	60.689	20	0.68908	GGCTGGGGTTTGGTTTAACG	59.684	20	0.315886	125	46296	46420	C21474	46341	T	TAG	2085.95	AC=5;AF=0.417;AN=12;BaseQRankSum=1.276;DP=187;FS=12.842;MLEAC=5;MLEAF=0.417;MQ=60.16;MQ0=0;MQRankSum=-1.098;QD=14.19;RPA=7,8;RU=AG;ReadPosRankSum=0.363;STR	GT:AD:DP:GQ:PL	0/1:12,10:33:99:359,0,444	0/1:8,21:38:99:814,0,254	0/1:12,9:26:99:328,0,456	0/0:31,0:40:93:0,93,1323	0/1:12,12:34:99:449,0,447	0/1:6,5:16:99:184,0,223
C21592_45475	C21592_45475	C21592	p2	(AT)7	45475	45488	TGTTTTGTTTGGTTTTGTTTGGTTGT	60.128	26	6.12773	GTGTACGGATGTGACAGCCA	60.038	20	0.037697	297	45409	45705	C21592	45474	CAT	C	1098.98	AC=7;AF=0.583;AN=12;BaseQRankSum=1.710;DP=61;FS=3.180;MLEAC=7;MLEAF=0.583;MQ=57.88;MQ0=0;MQRankSum=-1.455;QD=18.02;RPA=7,6;RU=AT;ReadPosRankSum=2.457;STR	GT:AD:DP:GQ:PL	0/1:4,5:9:99:194,0,150	0/1:1,2:4:35:80,0,35	1/1:0,8:10:24:344,24,0	0/1:13,9:28:99:332,0,510	0/1:2,4:8:71:159,0,71	0/1:1,1:2:38:38,0,38
C21604_13981	C21604_13981	C21604	p3	(TTC)6	13981	13998	TTCTTGCGGGGGTTTCACAT	60.179	20	0.178975	ACGTGTGTCAATTAGTGCCTG	58.857	21	2.14312	277	13906	14182	C21604	13971	T	TTTC	1070.7	AC=10;AF=0.833;AN=12;BaseQRankSum=3.976;DP=86;FS=0.000;MLEAC=10;MLEAF=0.833;MQ=52.22;MQ0=0;MQRankSum=0.333;QD=19.47;RPA=9,10;RU=TTC;ReadPosRankSum=-0.960;STR	GT:AD:DP:GQ:PL	1/1:0,4:9:12:191,12,0	1/1:0,6:14:18:296,18,0	1/1:0,5:14:15:227,15,0	0/0:10,0:31:30:0,30,472	1/1:0,6:12:18:306,18,0	1/1:0,2:6:6:102,6,0
C21636_15708	C21636_15708	C21636	p2	(GA)7	15708	15721	CGTGTTTTCTCATGCGCACA	60.041	20	0.0414	TCCGTCGATCAATCTCGCTG	59.971	20	0.029433	174	15597	15770	C21636	15707	G	GGA	2236.95	AC=5;AF=0.417;AN=12;BaseQRankSum=1.080;DP=187;FS=16.961;MLEAC=5;MLEAF=0.417;MQ=48.68;MQ0=0;MQRankSum=1.912;QD=14.25;RPA=7,8;RU=GA;ReadPosRankSum=-1.106;STR	GT:AD:DP:GQ:PL	0/1:8,15:28:99:582,0,278	0/1:19,9:34:99:306,0,713	0/1:21,12:39:99:417,0,808	0/0:20,0:30:60:0,60,867	0/1:9,14:27:99:539,0,315	0/1:12,12:29:99:441,0,416
C21942_67901	C21942_67901	C21942	p2	(AT)12	67901	67924	GTTGGTGTTGGTGTTGATCCA	58.972	21	2.02813	ATGAACAGGTCGGCTTAGGC	60.108	20	0.107654	294	67840	68133	C21942	67900	A	AAT	301.35	AC=5;AF=0.500;AN=10;BaseQRankSum=0.465;DP=42;FS=1.984;MLEAC=5;MLEAF=0.500;MQ=48.80;MQ0=0;MQRankSum=-0.155;QD=7.73;RPA=12,13;RU=AT;ReadPosRankSum=-0.403;STR	GT:AD:DP:GQ:PL	./.:.:1	0/0:1,0:2:3:0,3,41	0/1:4,4:14:99:140,0,141	0/1:7,4:21:99:128,0,240	1/1:0,1:1:3:41,3,0	0/1:1,1:3:35:35,0,35
C22026_29919	C22026_29919	C22026	p3	(GTG)6	29919	29936	ATTCCTCTGCAGAAGACGCG	60.459	20	0.459237	GCCAATGCTCCATTTTCCCC	59.821	20	0.178767	298	29806	30103	C22026	29918	TGTG	T	3979.11	AC=11;AF=0.917;AN=12;BaseQRankSum=1.741;DP=127;FS=0.000;MLEAC=11;MLEAF=0.917;MQ=47.91;MQ0=0;MQRankSum=-1.094;QD=31.33;RPA=6,5;RU=GTG;ReadPosRankSum=0.724;STR	GT:AD:DP:GQ:PL	1/1:0,9:15:27:457,27,0	1/1:0,17:23:51:884,51,0	1/1:0,23:29:69:1185,69,0	0/1:2,4:14:88:194,0,88	1/1:0,12:22:36:613,36,0	1/1:0,13:24:39:688,39,0
C22076_59411	C22076_59411	C22076	p2	(AG)9	59411	59428	CGGGAAGTTCTGCACTTGGA	60.25	20	0.250295	ACCACAACTCACAAACCAAAAA	57.391	22	4.60895	296	59233	59528	C22076	59410	A	AAGAG	2242.95	AC=5;AF=0.417;AN=12;BaseQRankSum=2.611;DP=149;FS=3.033;MLEAC=5;MLEAF=0.417;MQ=60.70;MQ0=0;MQRankSum=2.961;QD=13.79;RPA=9,11;RU=AG;ReadPosRankSum=0.887;STR	GT:AD:DP:GQ:PL	0/1:7,9:27:99:510,0,366	0/1:6,8:24:99:457,0,300	0/1:10,6:23:99:306,0,556	0/0:16,0:27:48:0,48,918	0/1:10,8:23:99:445,0,548	0/1:7,10:25:99:573,0,386
C22100_17348	C22100_17348	C22100	p2	(TC)9	17348	17365	ACCACTCTGCTGCTTCCATC	60.036	20	0.03563	GTCAAGCCGGACAGAGTTGA	59.966	20	0.033504	185	17276	17460	C22100	17347	TTC	T	1703.95	AC=5;AF=0.417;AN=12;BaseQRankSum=0.433;DP=125;FS=5.811;MLEAC=5;MLEAF=0.417;MQ=60.49;MQ0=0;MQRankSum=1.359;QD=15.63;RPA=9,8;RU=TC;ReadPosRankSum=-1.841;STR	GT:AD:DP:GQ:PL	0/1:7,4:15:99:135,0,264	0/1:8,15:29:99:560,0,267	0/1:4,8:12:99:307,0,135	0/0:13,0:16:39:0,39,549	0/1:9,11:24:99:398,0,326	0/1:14,10:28:99:352,0,513
C22100_29070	C22100_29070	C22100	p3	(TCA)8	29070	29093	NAAGTTCGAAGATCCCTCAA	58.72	20	1.28046	CAGGCTGGTTGAGACGACTA	59.111	20	0.888619	288	28854	29141	C22100	29069	T	TTCA	889.5	AC=3;AF=0.250;AN=12;BaseQRankSum=0.205;DP=186;FS=2.569;MLEAC=3;MLEAF=0.250;MQ=52.23;MQ0=0;MQRankSum=-0.608;QD=10.34;RPA=8,9;RU=TCA;ReadPosRankSum=-1.552;STR	GT:AD:DP:GQ:PL	0/1:5,6:25:99:276,0,224	0/0:21,0:35:63:0,63,1068	0/1:12,3:29:99:108,0,569	0/0:26,0:38:78:0,78,1311	0/1:8,12:32:99:554,0,338	0/0:17,0:27:51:0,51,860
C22152_57996	C22152_57996	C22152	p3	(GGT)6	57996	58013	ACCACCAACCCACCAACATT	60.032	20	0.031616	GGTCATCCTTGTTCAGGGGG	60.034	20	0.034089	273	57885	58157	C22152	57995	GGGT	G	1863.79	AC=10;AF=0.833;AN=12;BaseQRankSum=2.208;DP=75;FS=0.000;MLEAC=11;MLEAF=0.917;MQ=59.18;MQ0=0;MQRankSum=-1.540;QD=26.25;RPA=6,5;RU=GGT;ReadPosRankSum=-0.308;STR	GT:AD:DP:GQ:PL	1/1:0,9:17:27:464,27,0	1/1:0,12:19:36:620,36,0	1/1:0,3:8:9:140,9,0	0/0:3,0:4:9:0,9,159	1/1:0,8:15:24:423,24,0	1/1:0,5:12:15:265,15,0
C22224_87414	C22224_87414	C22224	p2	(TC)13	87414	87439	ACACTCACACACTCACACTCA	59.175	21	1.82485	TCCAAGAAGAAGTTTTGAGCTGA	58.219	23	4.78081	285	87233	87517	C22224	87413	T	TTCTC	889.56	AC=10;AF=0.833;AN=12;BaseQRankSum=2.221;DP=41;FS=0.000;MLEAC=10;MLEAF=0.833;MQ=58.85;MQ0=0;MQRankSum=0.709;QD=20.22;RPA=13,15;RU=TC;ReadPosRankSum=1.843;STR	GT:AD:DP:GQ:PL	1/1:0,3:7:9:182,9,0	1/1:0,2:5:6:122,6,0	1/1:0,5:8:15:305,15,0	0/0:4,0:8:12:0,12,206	1/1:0,2:3:6:122,6,0	1/1:0,4:10:13:207,13,0
C22230_90014	C22230_90014	C22230	p2	(GA)9	90014	90031	AAAGGGACAGGATCGTGGTG	59.675	20	0.324943	CCAACGCGAAACTTCCGTTT	59.972	20	0.028374	165	89937	90101	C22230	90013	C	CGA	1020.32	AC=8;AF=0.667;AN=12;BaseQRankSum=0.345;DP=61;FS=0.000;MLEAC=9;MLEAF=0.750;MQ=43.86;MQ0=0;MQRankSum=-1.928;QD=22.18;RPA=9,10;RU=GA;ReadPosRankSum=-3.268;STR	GT:AD:DP:GQ:PL	1/1:0,8:11:24:331,24,0	1/1:0,6:16:18:248,18,0	0/0:1,0:3:2:0,2,5	0/0:7,0:12:21:0,21,294	1/1:0,6:11:18:247,18,0	1/1:0,6:8:18:247,18,0
C22280_124042	C22280_124042	C22280	p2	(GA)20	124042	124081	GGAAGCGCACAAAGACAAGG	60.04	20	0.040067	CCCAAACCCCAACTGGTCTT	60.106	20	0.105709	224	123928	124151	C22280	124041	T	TGA	401.12	AC=9;AF=0.750;AN=12;BaseQRankSum=1.827;DP=76;FS=0.000;MLEAC=9;MLEAF=0.750;MQ=60.62;MQ0=0;MQRankSum=1.953;QD=6.69;RPA=20,21;RU=GA;ReadPosRankSum=0.189;STR	GT:AD:DP:GQ:PL	1/1:0,1:12:3:35,3,0	1/1:0,4:15:12:105,12,0	0/1:1,4:15:19:121,0,19	0/0:2,0:16:6:0,6,59	1/1:0,4:13:12:152,12,0	1/1:0,1:5:3:35,3,0
C22298_60119	C22298_60119	C22298	p3	(ACG)7	60119	60139	CTCGGTCCATCAACACCCAA	59.964	20	0.036164	CTTGACTCTTCGGCTTCGGT	60.038	20	0.038159	151	60073	60223	C22298	60118	AACGACG	A,AACG	2881.13	AC=6,5;AF=0.500,0.417;AN=12;BaseQRankSum=0.787;DP=116;FS=0.000;MLEAC=6,5;MLEAF=0.500,0.417;MQ=54.94;MQ0=0;MQRankSum=0.472;QD=16.07;RPA=7,5,6;RU=ACG;ReadPosRankSum=1.365;STR	GT:AD:DP:GQ:PL	1/2:0,2,5:11:82:403,248,285,103,0,82	1/2:0,7,10:27:99:988,470,528,364,0,314	1/2:0,2,11:21:52:657,545,634,88,0,52	0/1:1,4,0:12:52:274,0,105,205,52,244	1/2:0,3,9:26:99:651,425,540,153,0,117	1/2:0,3,9:19:99:635,445,490,139,0,106
scaffold131_134896	scaffold131_134896	scaffold131	p3	(TGC)6	134896	134913	ATCGTCATCCTCCTCCTCGT	59.816	20	0.183971	CCATCCAGCTGCAGAAGACA	60.036	20	0.035725	278	134840	135117	scaffold131	134895	TTGCTGCTGC	T	2547.93	AC=5;AF=0.500;AN=10;BaseQRankSum=-2.764;DP=163;FS=37.508;MLEAC=5;MLEAF=0.500;MQ=53.13;MQ0=0;MQRankSum=-4.865;QD=5.24;RPA=6,3;RU=TGC;ReadPosRankSum=1.750;STR	GT:AD:DP:GQ:PL	0/1:18,6:33:99:392,0,1864	0/1:24,7:42:99:465,0,2490	0/1:10,8:25:99:732,0,1019	./.	0/1:14,10:35:99:844,0,1488	0/1:17,3:26:99:158,0,1784
scaffold140_292552	scaffold140_292552	scaffold140	p2	(GA)12	292552	292575	ACGATGGAGGCTGCTATGTG	59.894	20	0.105593	AAAACTGACGACGACGACGA	59.972	20	0.027979	286	292424	292709	scaffold140	292551	GGAGA	GGAGAGAGA,G	3695.59	AC=6,5;AF=0.500,0.417;AN=12;DP=121;FS=0.000;MLEAC=6,5;MLEAF=0.500,0.417;MQ=49.99;MQ0=0;QD=22.91;RPA=12,14,10;RU=GA;STR	GT:AD:DP:GQ:PL	1/2:0,9,6:23:99:878,370,565,553,0,932	1/2:0,4,5:22:99:436,298,472,164,0,469	1/2:0,4,7:17:99:646,434,671,246,0,376	0/1:0,4,0:14:12:165,0,25,190,12,547	1/2:0,3,8:19:99:601,486,730,147,0,365	1/2:0,6,10:25:99:915,592,906,368,0,681
scaffold141_159099	scaffold141_159099	scaffold141	p2	(GA)15	159099	159128	GAGGTCAGCGACAAATTGGC	59.831	20	0.169009	AAAGTTGGACCGGTTACGCT	59.893	20	0.107268	296	159042	159337	scaffold141	159098	TGAGA	T	2205.33	AC=11;AF=0.917;AN=12;BaseQRankSum=2.070;DP=75;FS=0.000;MLEAC=11;MLEAF=0.917;MQ=59.61;MQ0=0;MQRankSum=2.362;QD=22.05;RPA=15,13;RU=GA;ReadPosRankSum=0.355;STR	GT:AD:DP:GQ:PL	1/1:0,7:13:21:419,21,0	1/1:0,8:13:24:482,24,0	1/1:0,11:20:31:576,31,0	0/1:4,1:7:46:46,0,229	1/1:0,9:12:27:541,27,0	1/1:0,3:10:9:183,9,0
scaffold150_172691	scaffold150_172691	scaffold150	p2	(TC)10	172691	172710	TGCTCCAGTCATGTACAGCTG	60.067	21	1.06665	CAAGCCAGCTTACCCCAGAA	59.962	20	0.038166	300	172644	172943	scaffold150	172690	ATC	A	2091.17	AC=11;AF=0.917;AN=12;BaseQRankSum=3.775;DP=92;FS=0.000;MLEAC=11;MLEAF=0.917;MQ=60.62;MQ0=0;MQRankSum=0.255;QD=22.73;RPA=10,9;RU=TC;ReadPosRankSum=0.542;STR	GT:AD:DP:GQ:PL	1/1:0,7:13:21:297,21,0	1/1:0,6:10:18:255,18,0	1/1:0,18:23:54:760,54,0	0/1:8,1:17:15:15,0,312	1/1:0,12:16:36:509,36,0	1/1:0,7:13:21:297,21,0
scaffold160_51596	scaffold160_51596	scaffold160	p2	(TA)7	51596	51609	AACATGGGGACGCAATCGAT	60.107	20	0.107214	TGGCCTTCGGAGTTGAATCC	60.035	20	0.035439	230	51465	51694	scaffold160	51595	C	CTATATA	1124.89	AC=5;AF=0.417;AN=12;BaseQRankSum=-1.988;DP=129;FS=1.124;MLEAC=5;MLEAF=0.417;MQ=53.41;MQ0=0;MQRankSum=-6.048;QD=5.31;RPA=7,10;RU=TA;ReadPosRankSum=-0.348;STR	GT:AD:DP:GQ:PL	0/1:9,4:20:99:296,0,648	0/1:11,5:17:99:323,0,831	0/0:14,2:23:6:0,6,1088	0/1:16,8:32:99:492,0,1232	0/1:9,2:18:9:9,0,715	0/1:10,1:19:51:51,0,799
scaffold172_35777	scaffold172_35777	scaffold172	p2	(TA)15	35777	35806	TCAAGGAAGAACCGGGGAGA	60.179	20	0.178915	CAAACACCGCTGGGACTTTG	59.969	20	0.030638	287	35598	35884	scaffold172	35776	GTATATATATATATATA	G	3183.51	AC=9;AF=0.750;AN=12;BaseQRankSum=3.877;DP=75;FS=0.000;MLEAC=9;MLEAF=0.750;MQ=51.57;MQ0=0;MQRankSum=-0.211;QD=10.29;RPA=15,7;RU=TA;ReadPosRankSum=0.243;STR	GT:AD:DP:GQ:PL	1/1:0,3:8:9:457,9,0	1/1:0,3:8:9:372,9,0	0/1:1,4:12:99:327,0,148	0/0:11,0:17:33:0,33,1655	1/1:0,9:15:27:1199,27,0	1/1:0,6:15:18:882,18,0
scaffold176_11303	scaffold176_11303	scaffold176	p6	(TTTATG)7	11303	11344	CTCCCCCTCAACACATGTCC	60.035	20	0.035056	AGAGGGAGGAATACGAGTGAA	57.616	21	3.3837	294	11112	11405	scaffold176	11302	TTTTATG	T	1976.11	AC=10;AF=0.833;AN=12;BaseQRankSum=3.035;DP=91;FS=0.000;MLEAC=10;MLEAF=0.833;MQ=57.25;MQ0=0;MQRankSum=1.295;QD=14.12;RPA=7,6;RU=TTTATG;ReadPosRankSum=0.106;STR	GT:AD:DP:GQ:PL	1/1:0,2:6:6:119,6,0	1/1:0,5:15:15:328,15,0	1/1:0,8:24:24:475,24,0	0/0:6,0:21:18:0,18,418	1/1:0,9:12:27:652,27,0	1/1:0,6:12:18:453,18,0
scaffold179_435947	scaffold179_435947	scaffold179	p3	(CAT)7	435947	435967	TTCTGGACGGCATTTGCTTC	59.119	20	0.881118	AGGAAGAGGCTAAGAGCGGT	60.325	20	0.32483	273	435831	436103	scaffold179	435946	CCATCAT	C	1375.95	AC=5;AF=0.417;AN=12;BaseQRankSum=2.301;DP=165;FS=20.239;MLEAC=5;MLEAF=0.417;MQ=55.30;MQ0=0;MQRankSum=-4.642;QD=5.17;RPA=7,5;RU=CAT;ReadPosRankSum=-2.398;STR	GT:AD:DP:GQ:PL	0/1:11,5:21:99:266,0,863	0/1:15,3:25:99:195,0,1137	0/1:12,10:31:99:598,0,899	0/0:28,0:32:84:0,84,2262	0/1:18,4:27:99:179,0,1354	0/1:18,3:29:99:186,0,1381
scaffold189_32318	scaffold189_32318	scaffold189	p3	(TCT)6	32318	32335	CGAGCACCAAAGGTTTAGCG	59.834	20	0.165944	TGCATTAGCCACTCACCCAG	60.035	20	0.035152	296	32117	32412	scaffold189	32317	ATCT	A	748.11	AC=1;AF=0.083;AN=12;BaseQRankSum=-3.518;DP=232;FS=0.000;MLEAC=1;MLEAF=0.083;MQ=56.64;MQ0=0;MQRankSum=-3.894;QD=15.27;RPA=6,5;RU=TCT;ReadPosRankSum=0.164;STR	GT:AD:DP:GQ:PL	0/0:27,0:32:81:0,81,1401	0/0:29,0:38:87:0,87,1499	0/0:21,0:33:63:0,63,1054	0/1:15,17:49:99:790,0,685	0/0:34,1:42:52:0,52,1754	0/0:29,1:38:37:0,37,1488
scaffold20_114750	scaffold20_114750	scaffold20	p2	(AC)7	114750	114763	CCCCCTCTCTCTTCCTTACCA	59.992	21	1.00845	CTGCGCAACTGTATCACGTT	59.21	20	0.790207	295	114529	114823	scaffold20	114749	TAC	T	1382.45	AC=11;AF=0.917;AN=12;BaseQRankSum=4.077;DP=59;FS=0.000;MLEAC=11;MLEAF=0.917;MQ=49.51;MQ0=0;MQRankSum=-0.950;QD=23.43;RPA=7,6;RU=AC;ReadPosRankSum=0.153;STR	GT:AD:DP:GQ:PL	1/1:0,4:5:12:169,12,0	1/1:0,9:10:27:399,27,0	1/1:0,10:15:30:443,30,0	0/1:9,1:13:14:14,0,355	1/1:0,3:5:9:133,9,0	1/1:0,6:11:18:266,18,0
scaffold20_115361	scaffold20_115361	scaffold20	p2	(AC)7	115361	115374	GCGCAACTGTACGGCTTTAA	59.486	20	0.51382	AGAACCAATAAAGTACTGTGAACGT	58.714	25	6.28599	266	115305	115570	scaffold20	115360	TAC	T	1859.77	AC=10;AF=0.833;AN=12;BaseQRankSum=4.408;DP=67;FS=0.000;MLEAC=10;MLEAF=0.833;MQ=49.60;MQ0=0;MQRankSum=-1.862;QD=33.81;RPA=7,6;RU=AC;ReadPosRankSum=-1.147;STR	GT:AD:DP:GQ:PL	1/1:0,6:7:18:264,18,0	1/1:0,9:11:27:393,27,0	1/1:0,10:13:30:435,30,0	0/0:11,0:12:33:0,33,484	1/1:0,9:11:27:394,27,0	1/1:0,10:12:30:426,30,0
scaffold20_275352	scaffold20_275352	scaffold20	p6	(TTGTTC)4	275352	275375	TTCTTCTTCCTCGCCGAACC	60.038	20	0.037605	GAAGAGGAGGGAGAGTGAGC	58.889	20	1.11128	281	275135	275415	scaffold20	275351	GTTGTTC	G	1047.98	AC=5;AF=0.417;AN=12;BaseQRankSum=1.750;DP=113;FS=35.013;MLEAC=5;MLEAF=0.417;MQ=53.96;MQ0=0;MQRankSum=-6.174;QD=5.09;RPA=4,3;RU=TTGTTC;ReadPosRankSum=0.623;STR	GT:AD:DP:GQ:PL	0/1:7,3:16:99:217,0,545	0/1:10,5:18:99:366,0,755	0/1:17,2:27:99:107,0,1275	0/1:13,4:23:99:278,0,884	0/0:8,0:10:24:0,24,600	0/1:10,2:19:99:128,0,682
scaffold203_77402	scaffold203_77402	scaffold203	p2	(AC)7	77402	77415	AAGGAAGTGCGACAAGGTGT	59.82	20	0.180406	TCCTACCCCTTCCCCTTCTG	59.956	20	0.044244	298	77190	77487	scaffold203	77401	AAC	AACAC,A	2031.95	AC=5,1;AF=0.417,0.083;AN=12;BaseQRankSum=-0.243;DP=177;FS=2.844;MLEAC=5,1;MLEAF=0.417,0.083;MQ=56.33;MQ0=0;MQRankSum=-3.005;QD=11.48;RPA=7,8,6;RU=AC;ReadPosRankSum=0.959;STR	GT:AD:DP:GQ:PL	0/1:9,7,0:25:99:256,0,343,307,369,833	0/1:5,10,0:28:99:383,0,172,428,203,810	0/1:19,7,0:33:99:226,0,724,310,762,1279	0/2:19,1,20:49:99:750,849,1937,0,740,832	0/1:10,6,0:22:99:212,0,380,266,409,856	0/1:9,9,0:20:99:329,0,325,383,356,907
scaffold213_26650	scaffold213_26650	scaffold213	p2	(AT)9	26650	26667	AGTGATGCAGCACTTCCAAA	58.015	20	1.98547	CAGACATCGACGGGTGCATA	59.898	20	0.1023	286	26609	26894	scaffold213	26649	A	AAT	219.84	AC=2;AF=0.200;AN=10;BaseQRankSum=-2.600;DP=73;FS=1.922;MLEAC=2;MLEAF=0.200;MQ=60.15;MQ0=0;MQRankSum=-0.672;QD=6.66;RPA=9,10;RU=AT;ReadPosRankSum=-0.748;STR	GT:AD:DP:GQ:PL	0/0:3,0:3:9:0,9,124	./.:.:2	0/0:18,0:29:54:0,54,749	0/1:13,7:27:99:237,0,471	0/0:6,0:6:18:0,18,255	0/1:4,1:6:27:27,0,154
scaffold217_99483	scaffold217_99483	scaffold217	p2	(CT)7	99483	99496	TGTTGTTGTATGAACAGATGTTGT	57.308	24	6.69175	ATCTGCACCTCAAATGGCCA	59.96	20	0.040058	295	99400	99694	scaffold217	99482	C	CCT	2982.11	AC=11;AF=0.917;AN=12;BaseQRankSum=3.523;DP=104;FS=1.510;MLEAC=11;MLEAF=0.917;MQ=48.59;MQ0=0;MQRankSum=-0.275;QD=28.67;RPA=7,8;RU=CT;ReadPosRankSum=-1.253;STR	GT:AD:DP:GQ:PL	1/1:0,12:12:36:521,36,0	1/1:0,16:21:48:695,48,0	1/1:0,10:12:30:425,30,0	0/1:15,12:33:99:440,0,558	1/1:0,10:13:30:428,30,0	1/1:0,12:13:36:515,36,0
scaffold221_17057	scaffold221_17057	scaffold221	p3	(GCT)6	17057	17074	TCGACCCTAACGGCATCCTA	60.107	20	0.106569	TGATGCTGTTGAGAGCCAGG	60.036	20	0.035725	265	16943	17207	scaffold221	17056	G	GGCT	3874.76	AC=10;AF=0.833;AN=12;BaseQRankSum=0.238;DP=100;FS=0.000;MLEAC=11;MLEAF=0.917;MQ=60.49;MQ0=0;MQRankSum=-0.788;QD=29.81;RPA=6,7;RU=GCT;ReadPosRankSum=0.688;STR	GT:AD:DP:GQ:PL	0/1:1,16:22:1:766,0,1	1/1:0,16:17:48:843,48,0	1/1:0,9:14:27:474,27,0	0/1:1,2:4:44:71,0,44	1/1:1,26:31:29:1303,29,0	1/1:0,9:12:27:459,27,0
scaffold233_153774	scaffold233_153774	scaffold233	p2	(CA)7	153774	153787	CCCTGTGCCTAAACTTCCCC	60.323	20	0.323451	AGAGAAATCGAAGCGGTCAGA	59.181	21	1.81929	238	153610	153847	scaffold233	153773	TCA	T	2429.75	AC=10;AF=0.833;AN=12;BaseQRankSum=4.668;DP=87;FS=0.000;MLEAC=11;MLEAF=0.917;MQ=53.28;MQ0=0;MQRankSum=-1.924;QD=32.65;RPA=7,6;RU=CA;ReadPosRankSum=0.834;STR	GT:AD:DP:GQ:PL	1/1:0,11:12:33:484,33,0	1/1:0,10:11:30:416,30,0	1/1:0,12:18:36:528,36,0	0/0:16,1:18:7:0,7,653	1/1:0,9:13:27:396,27,0	1/1:0,15:15:45:653,45,0
scaffold246_306327	scaffold246_306327	scaffold246	p2	(AG)7	306327	306340	GCCAACAACAGCCTCGGTAT	60.677	20	0.676782	ACCACTAATACTTCAAAACCTTCGA	58.473	25	6.52742	252	306156	306407	scaffold246	306326	A	AAG	1692.95	AC=5;AF=0.417;AN=12;BaseQRankSum=1.572;DP=121;FS=51.613;MLEAC=5;MLEAF=0.417;MQ=52.65;MQ0=0;MQRankSum=-2.040;QD=17.10;RPA=7,8;RU=AG;ReadPosRankSum=-1.334;STR	GT:AD:DP:GQ:PL	0/1:6,12:20:99:467,0,200	0/1:8,6:16:99:218,0,305	0/1:5,11:24:99:429,0,169	0/0:13,0:22:39:0,39,558	0/1:6,7:18:99:265,0,221	0/1:5,10:21:99:362,0,172
scaffold269_36880	scaffold269_36880	scaffold269	p2	(TA)11	36880	36901	TGGATTGAGTCGTTGGTGGG	59.964	20	0.036164	AATCCTCTCCCTCCCCTTCC	60.03	20	0.029577	271	36768	37038	scaffold269	36879	C	CTA	323.11	AC=5;AF=0.500;AN=10;BaseQRankSum=0.041;DP=26;FS=5.229;MLEAC=5;MLEAF=0.500;MQ=47.72;MQ0=0;MQRankSum=-1.592;QD=14.69;RPA=11,12;RU=TA;ReadPosRankSum=-0.694;STR	GT:AD:DP:GQ:PL	./.:.:2	0/0:2,0:2:6:0,6,84	0/1:3,1:7:30:30,0,111	0/1:3,7:12:95:259,0,95	0/1:1,1:2:28:36,0,28	1/1:0,1:1:3:42,3,0
scaffold279_18233	scaffold279_18233	scaffold279	p5	(ACAGA)6	18233	18262	AGTTTGTGGAGGCGCATGTA	59.964	20	0.036164	TGGCTGTTCTCCCTCCATTG	59.671	20	0.329261	222	18088	18309	scaffold279	18232	GACAGA	G	1277.8	AC=5;AF=0.417;AN=12;BaseQRankSum=1.242;DP=120;FS=5.208;MLEAC=5;MLEAF=0.417;MQ=61.84;MQ0=0;MQRankSum=5.347;QD=7.10;RPA=6,5;RU=ACAGA;ReadPosRankSum=0.028;STR	GT:AD:DP:GQ:PL	0/1:3,6:20:99:281,0,149	0/1:3,8:23:99:363,0,179	0/1:6,6:23:99:250,0,362	0/0:3,0:12:9:0,9,210	0/1:10,5:20:99:277,0,602	0/1:8,4:22:99:154,0,412
scaffold284_32705	scaffold284_32705	scaffold284	p3	(CTT)7	32705	32725	TCGTGTCTCCTTCTCCTGGT	59.887	20	0.112606	CGAGATCAAGAGTAGGCACGT	59.598	21	1.40226	252	32602	32853	scaffold284	32704	CCTT	C	2974.75	AC=10;AF=0.833;AN=12;BaseQRankSum=3.229;DP=112;FS=0.000;MLEAC=10;MLEAF=0.833;MQ=55.54;MQ0=0;MQRankSum=1.948;QD=33.05;RPA=7,6;RU=CTT;ReadPosRankSum=0.182;STR	GT:AD:DP:GQ:PL	1/1:0,15:21:45:790,45,0	1/1:0,10:14:30:527,30,0	1/1:0,9:19:27:474,27,0	0/0:10,0:22:30:0,30,527	1/1:0,14:18:42:725,42,0	1/1:0,10:16:30:511,30,0
scaffold476_71667	scaffold476_71667	scaffold476	p2	(AC)7	71667	71680	CTGGCCAAAGCACTCACTCG	61.572	20	1.57208	ATCAACCGGAAAGCGATCGA	59.825	20	0.174845	289	71627	71915	scaffold476	71666	TAC	T	288.12	AC=1;AF=0.083;AN=12;BaseQRankSum=-3.574;DP=138;FS=0.000;MLEAC=1;MLEAF=0.083;MQ=47.15;MQ0=0;MQRankSum=3.270;QD=16.95;RPA=7,6;RU=AC;ReadPosRankSum=-2.219;STR	GT:AD:DP:GQ:PL	0/0:13,0:20:39:0,39,576	0/0:26,0:34:78:0,78,1133	0/0:19,0:19:57:0,57,842	0/1:7,9:17:99:330,0,262	0/0:21,1:27:22:0,22,886	0/0:17,0:21:51:0,51,753
scaffold504_139032	scaffold504_139032	scaffold504	p2	(AG)9	139032	139049	AACACAGACAGACATCTGAGTCA	59.361	23	3.63863	ACTACACCTCCACCCATCCA	59.882	20	0.118346	216	138910	139125	scaffold504	139031	AAG	A	1002.64	AC=8;AF=0.800;AN=10;BaseQRankSum=3.982;DP=54;FS=0.000;MLEAC=8;MLEAF=0.800;MQ=57.67;MQ0=0;MQRankSum=2.459;QD=27.10;RPA=9,8;RU=AG;ReadPosRankSum=1.483;STR	GT:AD:DP:GQ:PL	1/1:0,7:11:21:294,21,0	1/1:0,5:6:15:214,15,0	1/1:0,6:9:18:257,18,0	0/0:9,0:14:27:0,27,364	1/1:0,7:11:21:288,21,0	./.:.:3
scaffold510_69777	scaffold510_69777	scaffold510	p3	(AGC)7	69777	69797	GAGCGTTGGGTTTTGGGTTC	59.968	20	0.031585	ACCATCCTCACTCTCGTCGA	60.035	20	0.035343	296	69728	70023	scaffold510	69776	TAGCAGC	T	2292.65	AC=5;AF=0.417;AN=12;BaseQRankSum=0.692;DP=167;FS=8.449;MLEAC=5;MLEAF=0.417;MQ=54.10;MQ0=0;MQRankSum=-6.059;QD=7.03;RPA=7,5;RU=AGC;ReadPosRankSum=1.050;STR	GT:AD:DP:GQ:PL	0/1:8,6:23:99:381,0,585	0/1:10,11:42:99:775,0,766	0/1:10,6:21:99:326,0,779	0/0:1,0:4:3:0,3,83	0/1:27,3:44:99:140,0,2111	0/1:13,10:33:99:716,0,1004
scaffold514_104058	scaffold514_104058	scaffold514	p2	(CT)7	104058	104071	GAACCTGGAAACGGTTTGGC	59.968	20	0.031585	CCACCCCCACTGTGTACAAA	59.816	20	0.183971	265	103999	104263	scaffold514	104057	A	ACT	1318.95	AC=5;AF=0.417;AN=12;BaseQRankSum=2.354;DP=166;FS=2.872;MLEAC=5;MLEAF=0.417;MQ=57.61;MQ0=0;MQRankSum=2.441;QD=11.57;RPA=7,8;RU=CT;ReadPosRankSum=-0.885;STR	GT:AD:DP:GQ:PL	0/1:14,5:25:99:159,0,554	0/1:8,11:24:99:423,0,290	0/1:8,11:28:99:423,0,289	0/0:42,0:52:99:0,126,1826	0/1:9,4:18:99:136,0,352	0/1:6,6:19:99:226,0,220
scaffold526_172696	scaffold526_172696	scaffold526	p2	(TA)9	172696	172713	AGCCAACATATTGTTTCATTAAACTCT	58.194	27	8.80615	TAGGCTGCTTGACCATGTGG	60.035	20	0.035152	297	172625	172921	scaffold526	172695	TTA	T	344.87	AC=6;AF=0.500;AN=12;BaseQRankSum=1.041;DP=39;FS=0.000;MLEAC=6;MLEAF=0.500;MQ=53.08;MQ0=0;MQRankSum=1.164;QD=15.68;RPA=9,8;RU=TA;ReadPosRankSum=-0.429;STR	GT:AD:DP:GQ:PL	1/1:0,2:4:6:80,6,0	0/1:1,1:3:37:37,0,37	0/1:1,6:12:22:236,0,22	0/0:2,0:16:6:0,6,86	0/0:1,0:1:3:0,3,10	1/1:0,1:3:3:39,3,0
scaffold526_202442	scaffold526_202442	scaffold526	p2	(AG)13	202442	202467	TCGTCTTCTGCTGATTCGACA	59.46	21	1.53983	AGGAGACTCAGGATGGCAGA	59.662	20	0.337773	237	202370	202606	scaffold526	202441	CAGAG	C,CAG	3407.13	AC=5,6;AF=0.417,0.500;AN=12;BaseQRankSum=3.760;DP=209;FS=0.000;MLEAC=5,6;MLEAF=0.417,0.500;MQ=60.22;MQ0=0;MQRankSum=1.721;QD=16.30;RPA=13,11,12;RU=AG;ReadPosRankSum=1.364;STR	GT:AD:DP:GQ:PL	1/2:0,9,10:33:99:844,386,400,325,0,270	1/2:0,3,8:28:83:475,309,418,116,0,83	1/2:0,5,18:40:99:979,695,761,203,0,134	0/2:14,0,22:55:99:793,861,1901,0,585,459	1/2:0,5,10:28:99:670,385,451,203,0,158	1/2:0,4,5:25:99:428,193,182,167,0,140
scaffold528_37649	scaffold528_37649	scaffold528	p2	(TA)8	37649	37664	TCTCTCTCCTTCTCTCTTCTTCTCA	59.749	25	5.25054	CCGAAAACCACACATGCCAG	60.039	20	0.039256	255	37566	37820	scaffold528	37648	C	CTA	596.85	AC=10;AF=0.833;AN=12;BaseQRankSum=1.388;DP=35;FS=0.000;MLEAC=10;MLEAF=0.833;MQ=59.24;MQ0=0;MQRankSum=0.613;QD=27.13;RPA=8,9;RU=TA;ReadPosRankSum=-1.904;STR	GT:AD:DP:GQ:PL	1/1:0,2:2:6:86,6,0	1/1:0,3:6:9:129,9,0	1/1:0,2:4:6:86,6,0	0/0:8,0:13:24:0,24,345	1/1:0,4:6:12:173,12,0	1/1:0,4:4:12:173,12,0
scaffold532_73542	scaffold532_73542	scaffold532	p5	(GGAGG)4	73542	73561	GCTGTGCGGAAAAGCGATAG	59.973	20	0.026803	ACTCCGATCAGCACCCTACT	60.033	20	0.033011	258	73477	73734	scaffold532	73541	A	AGGAGG	324.24	AC=5;AF=0.417;AN=12;BaseQRankSum=0.903;DP=63;FS=3.680;MLEAC=5;MLEAF=0.417;MQ=58.27;MQ0=0;MQRankSum=-0.021;QD=3.89;RPA=4,5;RU=GGAGG;ReadPosRankSum=0.777;STR	GT:AD:DP:GQ:PL	0/1:3,4:15:99:224,0,193	0/0:5,0:13:15:0,15,358	0/1:6,1:10:18:18,0,412	0/1:1,1:2:44:44,0,66	0/1:6,1:13:51:51,0,369	0/1:4,1:10:35:35,0,273
scaffold532_150474	scaffold532_150474	scaffold532	p3	(CAA)19	150474	150530	ATGATGAACATCGGCCCTCC	59.891	20	0.109342	GGTGTAGACGTCGTCGAAGT	59.485	20	0.514691	299	150287	150585	scaffold532	150473	T	TCAA	1062.02	AC=9;AF=0.900;AN=10;BaseQRankSum=0.800;DP=175;FS=0.000;MLEAC=9;MLEAF=0.900;MQ=60.77;MQ0=0;MQRankSum=1.067;QD=7.08;RPA=19,20;RU=CAA;ReadPosRankSum=-1.733;STR	GT:AD:DP:GQ:PL	0/1:1,4:29:24:176,0,24	./.:.:25	1/1:0,6:27:18:257,18,0	1/1:0,1:31:3:26,3,0	1/1:0,10:35:30:468,30,0	1/1:0,4:26:12:175,12,0
scaffold534_235823	scaffold534_235823	scaffold534	p2	(TC)7	235823	235836	CTCTGTTGGGTGGTCATCCC	60.035	20	0.035056	GGTATAGTGAGGAGAGCGCG	59.761	20	0.238817	288	235668	235955	scaffold534	235822	ATC	A	1939.95	AC=5;AF=0.417;AN=12;BaseQRankSum=3.092;DP=181;FS=1.500;MLEAC=5;MLEAF=0.417;MQ=49.57;MQ0=0;MQRankSum=0.812;QD=13.96;RPA=7,6;RU=TC;ReadPosRankSum=2.656;STR	GT:AD:DP:GQ:PL	0/1:12,8:23:99:293,0,431	0/1:12,13:28:99:497,0,453	0/1:9,6:20:99:213,0,342	0/0:35,0:42:99:0,105,1499	0/1:15,15:38:99:570,0,567	0/1:12,11:30:99:415,0,447
scaffold548_142385	scaffold548_142385	scaffold548	p2	(AT)8	142385	142400	TTCCCCCGCTTCCCCTTATA	60.03	20	0.029887	TCAAATCCTACCCCTCCCCA	59.576	20	0.423956	266	142176	142441	scaffold548	142384	AAT	A	3395.21	AC=11;AF=0.917;AN=12;BaseQRankSum=1.449;DP=124;FS=0.000;MLEAC=11;MLEAF=0.917;MQ=60.43;MQ0=0;MQRankSum=0.375;QD=27.38;RPA=8,7;RU=AT;ReadPosRankSum=-0.051;STR	GT:AD:DP:GQ:PL	1/1:0,15:20:45:644,45,0	1/1:0,10:15:28:390,28,0	1/1:0,23:30:69:991,69,0	0/1:3,6:16:99:226,0,103	1/1:0,17:24:51:713,51,0	1/1:1,12:19:1:472,1,0
scaffold579_38016	scaffold579_38016	scaffold579	p2	(TC)9	38016	38033	ACTTTCGAGTCGCAAAGTCCT	59.931	21	1.06874	GATGGAGTGAGAGGCCCATT	59.157	20	0.842635	231	37894	38124	scaffold579	38015	T	TTCTC	590.08	AC=4;AF=0.333;AN=12;BaseQRankSum=-0.517;DP=100;FS=25.841;MLEAC=4;MLEAF=0.333;MQ=54.36;MQ0=0;MQRankSum=-2.993;QD=6.06;RPA=9,11;RU=TC;ReadPosRankSum=-0.484;STR	GT:AD:DP:GQ:PL	0/0:6,0:12:18:0,18,322	0/0:11,0:14:33:0,33,581	0/1:9,1:13:31:31,0,473	0/1:14,9:34:99:491,0,685	0/1:9,1:12:32:32,0,532	0/1:3,2:12:85:85,0,172
scaffold587_9481	scaffold587_9481	scaffold587	p2	(GT)7	9481	9494	ATTTGGGCGGCCTGAATCTT	60.325	20	0.324645	GTGGGACCATCACTGCTCAA	59.963	20	0.036732	243	9374	9616	scaffold587	9480	GGT	G	1542.07	AC=9;AF=0.750;AN=12;BaseQRankSum=0.154;DP=58;FS=0.000;MLEAC=10;MLEAF=0.833;MQ=45.39;MQ0=0;MQRankSum=0.924;QD=28.56;RPA=7,6;RU=GT;ReadPosRankSum=2.003;STR	GT:AD:DP:GQ:PL	1/1:0,4:6:12:177,12,0	1/1:0,7:11:21:310,21,0	1/1:0,11:13:33:487,33,0	0/0:2,0:4:6:0,6,89	0/1:1,7:9:20:279,0,20	1/1:0,8:12:24:339,24,0
scaffold600_195634	scaffold600_195634	scaffold600	p2	(AT)7	195634	195647	AGGCGTGTTGAGTATTGAAGT	57.597	21	3.40263	AGGCTCACAAAAGACCTGCT	59.524	20	0.475906	297	195589	195885	scaffold600	195633	CAT	C	2184.95	AC=5;AF=0.417;AN=12;BaseQRankSum=2.777;DP=189;FS=13.803;MLEAC=5;MLEAF=0.417;MQ=47.97;MQ0=0;MQRankSum=3.033;QD=14.10;RPA=7,6;RU=AT;ReadPosRankSum=-0.073;STR	GT:AD:DP:GQ:PL	0/1:4,8:20:99:314,0,140	0/1:6,9:21:99:351,0,219	0/1:16,22:48:99:843,0,584	0/0:27,0:34:81:0,81,1175	0/1:8,9:26:99:302,0,301	0/1:9,11:27:99:423,0,335
scaffold609_432549	scaffold609_432549	scaffold609	p4	(TATT)5	432549	432568	TGGGAAGCTGCCTTTATGCT	59.667	20	0.332632	TCCACTCCCTTCCCATATCCT	59.414	21	1.58559	283	432338	432620	scaffold609	432548	ATATT	A	554.1	AC=4;AF=0.333;AN=12;BaseQRankSum=3.714;DP=87;FS=0.000;MLEAC=4;MLEAF=0.333;MQ=55.17;MQ0=0;MQRankSum=1.488;QD=11.23;RPA=5,4;RU=TATT;ReadPosRankSum=0.489;STR	GT:AD:DP:GQ:PL	0/0:1,0:4:3:0,3,63	0/1:2,1:4:54:54,0,116	0/1:9,7:21:99:317,0,472	0/0:31,0:46:93:0,93,1827	0/1:1,3:6:51:176,0,51	0/1:2,1:6:54:54,0,116
scaffold634_93796	scaffold634_93796	scaffold634	p4	(ATAA)5	93796	93815	GCACCCACAGTTAAACAGACAC	59.967	22	2.03292	ATCAGATCACCACCCCCGTA	60.032	20	0.031515	259	93671	93929	scaffold634	93795	G	GATAA	1044.61	AC=10;AF=0.833;AN=12;BaseQRankSum=0.861;DP=46;FS=0.000;MLEAC=10;MLEAF=0.833;MQ=38.76;MQ0=0;MQRankSum=-2.028;QD=27.02;RPA=5,6;RU=ATAA;ReadPosRankSum=1.194;STR	GT:AD:DP:GQ:PL	1/1:0,5:6:15:311,15,0	1/1:0,3:3:9:187,9,0	1/1:0,6:8:18:373,18,0	0/0:8,0:17:24:0,24,429	1/1:0,2:2:6:100,6,0	1/1:0,2:4:6:124,6,0
scaffold635_27016	scaffold635_27016	scaffold635	p2	(TC)7	27016	27029	ATGCAACGGCGAAGTCAGTA	60.038	20	0.037697	TGTCTCCTTGAGCTCCGTCT	60.251	20	0.251386	150	26928	27077	scaffold635	27015	G	GTCTC	950.42	AC=10;AF=0.833;AN=12;BaseQRankSum=2.115;DP=49;FS=0.000;MLEAC=10;MLEAF=0.833;MQ=42.85;MQ0=0;MQRankSum=-1.645;QD=16.58;RPA=7,9;RU=TC;ReadPosRankSum=-0.705;STR	GT:AD:DP:GQ:PL	1/1:0,2:6:6:126,6,0	1/1:0,7:12:21:391,21,0	1/1:0,1:7:3:40,3,0	0/0:5,0:6:15:0,15,259	1/1:0,5:10:15:316,15,0	1/1:0,2:6:6:126,6,0
scaffold639_12819	scaffold639_12819	scaffold639	p2	(AG)7	12819	12832	TCGTGAGGATTCAATTGGCCA	59.996	21	1.00416	ATGCTGATGACCTTCTGGGC	60.107	20	0.106819	182	12772	12953	scaffold639	12818	AAG	A	504.11	AC=1;AF=0.083;AN=12;BaseQRankSum=-5.093;DP=207;FS=2.143;MLEAC=1;MLEAF=0.083;MQ=53.76;MQ0=0;MQRankSum=2.620;QD=18.00;RPA=7,6;RU=AG;ReadPosRankSum=-0.428;STR	GT:AD:DP:GQ:PL	0/0:17,0:22:51:0,51,740	0/0:38,0:47:99:0,114,1671	0/0:33,0:45:99:0,99,1452	0/1:9,14:28:99:546,0,326	0/0:26,0:31:78:0,78,1138	0/0:31,0:34:93:0,93,1360
scaffold644_355868	scaffold644_355868	scaffold644	p2	(GA)7	355868	355881	ACGGAAACTCTAGCTGCGAC	60.109	20	0.109226	CGACGCTAAGCCTTCTGACA	60.109	20	0.109272	298	355803	356100	scaffold644	355867	G	GGA	565.14	AC=1;AF=0.083;AN=12;BaseQRankSum=-4.599;DP=181;FS=1.623;MLEAC=1;MLEAF=0.083;MQ=51.75;MQ0=0;MQRankSum=0.535;QD=15.27;RPA=7,8;RU=GA;ReadPosRankSum=-1.056;STR	GT:AD:DP:GQ:PL	0/0:19,1:25:17:0,17,745	0/0:23,0:32:69:0,69,901	0/0:20,0:27:60:0,60,861	0/1:13,16:37:99:607,0,423	0/0:18,0:23:54:0,54,774	0/0:24,0:37:72:0,72,1023
scaffold649_159654	scaffold649_159654	scaffold649	p2	(GA)8	159654	159669	TGCAACAAAACTTGCCCAGG	59.822	20	0.177604	TCGATAAACGCGGCGCTATA	59.762	20	0.238025	279	159559	159837	scaffold649	159653	C	CGA	696.95	AC=5;AF=0.417;AN=12;BaseQRankSum=0.148;DP=126;FS=2.176;MLEAC=5;MLEAF=0.417;MQ=59.43;MQ0=0;MQRankSum=-2.127;QD=6.64;RPA=8,9;RU=GA;ReadPosRankSum=1.941;STR	GT:AD:DP:GQ:PL	0/1:6,4:17:99:142,0,228	0/1:10,6:22:99:202,0,326	0/1:10,5:24:99:171,0,386	0/0:14,0:21:42:0,42,584	0/1:11,3:22:87:87,0,425	0/1:6,4:20:99:143,0,228
scaffold658_31701	scaffold658_31701	scaffold658	p2	(AT)9	31701	31718	ACCGACAAAAACAAAAACGCA	58.326	21	2.67383	CTCGGAAGGTTCACGCATCT	60.109	20	0.108615	262	31644	31905	scaffold658	31700	GAT	G	1422.01	AC=7;AF=0.583;AN=12;BaseQRankSum=0.402;DP=118;FS=5.654;MLEAC=7;MLEAF=0.583;MQ=55.16;MQ0=0;MQRankSum=-0.164;QD=12.05;RPA=12,11;RU=AT;ReadPosRankSum=1.383;STR	GT:AD:DP:GQ:PL	0/1:3,5:19:99:180,0,101	0/1:3,5:18:80:184,0,80	0/1:5,5:16:99:157,0,136	0/1:5,9:32:99:312,0,146	0/1:5,10:19:99:351,0,164	1/1:0,7:11:21:286,21,0
scaffold662_11602	scaffold662_11602	scaffold662	p2	(TA)8	11602	11617	TCACAAGGAGGAGGCCGG	61.003	18	3.00317	CACCCGTTCTTCCCTCTCAC	60.037	20	0.037232	300	11562	11861	scaffold662	11601	T	TTA	488.53	AC=6;AF=0.750;AN=8;BaseQRankSum=2.204;DP=30;FS=0.000;MLEAC=6;MLEAF=0.750;MQ=57.39;MQ0=0;MQRankSum=-0.267;QD=32.57;RPA=8,9;RU=TA;ReadPosRankSum=1.202;STR	GT:AD:DP:GQ:PL	1/1:0,2:2:6:85,6,0	./.	1/1:0,9:11:27:364,27,0	0/0:9,0:14:27:0,27,363	1/1:0,2:2:6:86,6,0	./.:.:1
scaffold662_164338	scaffold662_164338	scaffold662	p2	(CT)8	164338	164353	CAACGCTCGATCGACTGGTA	59.902	20	0.0982	CGAACGGGACAAGAAGGTGA	59.967	20	0.032952	147	164283	164429	scaffold662	164337	A	ACT	230.34	AC=2;AF=0.167;AN=12;BaseQRankSum=-1.150;DP=128;FS=0.000;MLEAC=2;MLEAF=0.167;MQ=52.83;MQ0=0;MQRankSum=1.735;QD=7.94;RPA=8,9;RU=CT;ReadPosRankSum=-1.671;STR	GT:AD:DP:GQ:PL	0/1:9,1:11:13:13,0,354	0/0:19,0:25:57:0,57,788	0/0:7,0:13:21:0,21,300	0/1:6,7:18:99:263,0,216	0/0:26,0:32:78:0,78,1099	0/0:19,1:29:17:0,17,745
scaffold672_45928	scaffold672_45928	scaffold672	p3	(GAT)7	45928	45948	TCGAAAGAAGCGAAGGAGGT	59.033	20	0.96692	CAGCAGCCTCGATACCGAAT	59.967	20	0.032678	252	45790	46041	scaffold672	45927	G	GGAT	2202.95	AC=5;AF=0.417;AN=12;BaseQRankSum=0.993;DP=202;FS=1.573;MLEAC=5;MLEAF=0.417;MQ=60.03;MQ0=0;MQRankSum=0.615;QD=13.27;RPA=7,8;RU=GAT;ReadPosRankSum=-1.744;STR	GT:AD:DP:GQ:PL	0/1:13,8:36:99:330,0,603	0/1:12,6:28:99:258,0,549	0/1:6,9:34:99:412,0,253	0/0:25,0:36:75:0,75,1217	0/1:9,11:29:99:512,0,408	0/1:15,16:39:99:739,0,687
scaffold68_31780	scaffold68_31780	scaffold68	p2	(AT)14	31780	31807	CCAGAGCAAGCAGGACTTCA	59.964	20	0.035881	TCCTTCCCTCTCTCCACAGG	59.958	20	0.041833	283	31721	32003	scaffold68	31779	AAT	A	285.84	AC=6;AF=0.600;AN=10;BaseQRankSum=1.120;DP=30;FS=0.000;MLEAC=6;MLEAF=0.600;MQ=59.96;MQ0=0;MQRankSum=0.648;QD=15.04;RPA=14,13;RU=AT;ReadPosRankSum=1.945;STR	GT:AD:DP:GQ:PL	0/1:1,1:5:35:35,0,35	./.:.:3	1/1:0,6:8:18:225,18,0	0/0:3,0:8:9:0,9,123	0/1:2,1:3:32:32,0,52	1/1:0,1:3:3:41,3,0
scaffold689_22047	scaffold689_22047	scaffold689	p2	(AG)12	22047	22070	GACCCACCTCACCTCAGAGT	60.543	20	0.543174	CGCGGATCGGGACACTTAAA	60.459	20	0.458889	289	21844	22132	scaffold689	22046	AAG	AAGAG,A	3803.13	AC=5,6;AF=0.417,0.500;AN=12;BaseQRankSum=2.146;DP=180;FS=2.522;MLEAC=5,6;MLEAF=0.417,0.500;MQ=60.21;MQ0=0;MQRankSum=1.173;QD=21.13;RPA=12,13,11;RU=AG;ReadPosRankSum=-0.585;STR	GT:AD:DP:GQ:PL	1/2:1,9,9:28:99:604,308,471,314,0,570	1/2:1,11,12:33:99:839,457,652,414,0,607	1/2:1,14,12:38:99:928,431,610,536,0,782	0/2:10,0,4:21:99:124,166,599,0,373,371	1/2:1,8,8:30:99:574,294,443,292,0,445	1/2:0,6,13:29:99:707,513,699,248,0,313
scaffold691_69709	scaffold691_69709	scaffold691	p2	(AG)7	69709	69722	GATAGGAGCGGCTGAGCAAA	60.179	20	0.179073	GGTACCGTTCTACTGGGTGG	59.466	20	0.533951	288	69476	69763	scaffold691	69708	T	TAG	2631.97	AC=5;AF=0.417;AN=12;BaseQRankSum=0.778;DP=216;FS=0.000;MLEAC=5;MLEAF=0.417;MQ=59.40;MQ0=0;MQRankSum=2.439;QD=13.71;RPA=7,8;RU=AG;ReadPosRankSum=0.103;STR	GT:AD:DP:GQ:PL	0/1:16,12:37:99:437,0,587	0/1:17,18:42:99:676,0,632	0/1:22,20:51:99:725,0,827	0/0:9,0:24:27:0,27,342	0/1:16,10:31:99:356,0,613	0/1:11,13:31:99:486,0,397
scaffold734_80125	scaffold734_80125	scaffold734	p6	(GCGGGT)5	80125	80154	AGGATTGCCAATGGATACCCG	60.203	21	1.20293	GGATATCAGTGATGCGGCCA	59.965	20	0.035317	203	80045	80247	scaffold734	80124	GGCGGGT	G	510.78	AC=6;AF=0.600;AN=10;BaseQRankSum=0.263;DP=21;FS=0.000;MLEAC=6;MLEAF=0.600;MQ=55.54;MQ0=0;MQRankSum=-0.053;QD=12.77;RPA=5,4;RU=GCGGGT;ReadPosRankSum=0.893;STR	GT:AD:DP:GQ:PL	./.	0/1:1,2:4:72:93,0,72	0/1:6,3:10:99:217,0,462	0/0:1,0:1:3:0,3,81	1/1:0,2:2:6:163,6,0	1/1:0,1:4:3:81,3,0
scaffold74_127705	scaffold74_127705	scaffold74	p2	(CT)8	127705	127720	CGCAGTGTCACCTGAGTCTT	59.967	20	0.032678	GGTACCTGGGTCCATTCAGC	60.107	20	0.107165	293	127660	127952	scaffold74	127704	A	ACT	2142.19	AC=9;AF=0.750;AN=12;BaseQRankSum=2.128;DP=82;FS=0.000;MLEAC=9;MLEAF=0.750;MQ=56.25;MQ0=0;MQRankSum=-0.355;QD=32.96;RPA=8,9;RU=CT;ReadPosRankSum=1.741;STR	GT:AD:DP:GQ:PL	1/1:0,11:13:33:468,33,0	1/1:0,7:10:21:302,21,0	1/1:0,15:17:45:617,45,0	0/0:12,0:17:36:0,36,510	1/1:0,10:14:30:413,30,0	0/1:1,10:11:10:396,0,10
scaffold750_124306	scaffold750_124306	scaffold750	p3	(GCT)8	124306	124329	TTGGTTGTGGTTTGTCGGGA	60.034	20	0.03438	GAGTCACTCTGCCGACCAAA	59.966	20	0.033504	210	124192	124401	scaffold750	124305	AGCT	A	830.93	AC=5;AF=0.500;AN=10;BaseQRankSum=1.636;DP=87;FS=4.917;MLEAC=5;MLEAF=0.500;MQ=54.76;MQ0=0;MQRankSum=-0.254;QD=9.66;RPA=8,7;RU=GCT;ReadPosRankSum=-1.338;STR	GT:AD:DP:GQ:PL	0/1:2,2:11:92:92,0,92	0/1:9,8:22:99:365,0,378	0/1:4,2:8:86:86,0,177	./.	0/1:11,4:21:99:162,0,527	0/1:9,4:22:99:169,0,415
scaffold750_152129	scaffold750_152129	scaffold750	p3	(GTT)7	152129	152149	AGTTGTTCGGGTGAGCTTGA	59.532	20	0.468226	ACTAGCTCGAGTCATTGCCG	59.899	20	0.101399	275	152046	152320	scaffold750	152128	G	GGTTGTT	1281.65	AC=7;AF=0.583;AN=12;BaseQRankSum=0.017;DP=166;FS=2.358;MLEAC=7;MLEAF=0.583;MQ=55.96;MQ0=0;MQRankSum=-2.672;QD=3.86;RPA=7,9;RU=GTT;ReadPosRankSum=-0.939;STR	GT:AD:DP:GQ:PL	0/1:11,6:23:99:399,0,808	0/1:16,3:39:99:188,0,1170	0/1:8,3:32:99:182,0,621	1/1:0,1:12:3:82,3,0	0/1:11,5:32:99:361,0,814	0/1:14,2:28:99:115,0,1065
scaffold757_93360	scaffold757_93360	scaffold757	p2	(GT)7	93360	93373	CGACGACAAGTCCTTCCCTC	60.109	20	0.109226	AGTGGTTTGGGTGGTGAAGG	60.106	20	0.106217	246	93222	93467	scaffold757	93359	GGT	G	4978.11	AC=11;AF=0.917;AN=12;BaseQRankSum=3.392;DP=178;FS=0.000;MLEAC=11;MLEAF=0.917;MQ=55.17;MQ0=0;MQRankSum=1.154;QD=27.97;RPA=7,6;RU=GT;ReadPosRankSum=0.385;STR	GT:AD:DP:GQ:PL	1/1:0,16:24:48:703,48,0	1/1:0,21:31:63:909,63,0	1/1:0,25:33:75:1096,75,0	0/1:6,9:29:99:342,0,216	1/1:0,24:32:72:1056,72,0	1/1:0,21:29:63:914,63,0
scaffold774_64548	scaffold774_64548	scaffold774	p2	(AT)9	64548	64565	TCCCAAGTCCCTAACCTGGT	59.805	20	0.195096	CAGAGGGCACTGATCAGGAT	58.87	20	1.12992	283	64366	64648	scaffold774	64547	G	GAT,GATAT	668.06	AC=3,3;AF=0.250,0.250;AN=12;BaseQRankSum=-1.948;DP=114;FS=3.010;MLEAC=3,3;MLEAF=0.250,0.250;MQ=59.68;MQ0=0;MQRankSum=0.105;QD=5.86;RPA=9,10,11;RU=AT;ReadPosRankSum=-1.179;STR	GT:AD:DP:GQ:PL	0/1:10,2,1:16:37:67,0,387,37,382,599	0/2:10,1,2:18:42:90,42,429,0,386,582	0/2:6,1,3:16:87:161,87,313,0,216,349	0/1:17,15,0:35:99:583,0,574,591,667,1514	0/1:8,3,2:20:34:130,0,286,34,235,447	0/2:6,0,1:9:20:20,20,231,0,230,307
scaffold782_387894	scaffold782_387894	scaffold782	p2	(GA)8	387894	387909	CGCGAGCCCATGACTATCAA	60.249	20	0.249447	GTGAGACCGTTCAGTTCAGGT	59.931	21	1.06874	201	387818	388018	scaffold782	387893	G	GGA	1388.8	AC=9;AF=0.750;AN=12;BaseQRankSum=3.262;DP=82;FS=0.000;MLEAC=9;MLEAF=0.750;MQ=55.55;MQ0=0;MQRankSum=1.215;QD=20.13;RPA=8,9;RU=GA;ReadPosRankSum=1.160;STR	GT:AD:DP:GQ:PL	1/1:0,8:12:24:341,24,0	1/1:0,8:11:24:331,24,0	1/1:0,6:11:18:250,18,0	0/0:8,0:13:24:0,24,342	1/1:0,5:9:15:211,15,0	0/1:2,8:14:49:310,0,49
scaffold793_76444	scaffold793_76444	scaffold793	p2	(CT)8	76444	76459	AGCTCGGTTGGATGGATTGG	60.107	20	0.107017	AGCGCGGTCAAGTCGATTAT	59.898	20	0.102481	171	76361	76531	scaffold793	76443	GCT	GCTCT,G	2540.13	AC=5,6;AF=0.417,0.500;AN=12;BaseQRankSum=3.275;DP=136;FS=2.251;MLEAC=5,6;MLEAF=0.417,0.500;MQ=43.66;MQ0=0;MQRankSum=-1.229;QD=18.68;RPA=8,9,7;RU=CT;ReadPosRankSum=1.756;STR	GT:AD:DP:GQ:PL	1/2:0,7,5:20:99:476,217,281,294,0,405	1/2:0,9,3:18:99:480,130,154,386,0,535	1/2:1,4,5:15:99:318,177,290,131,0,227	0/2:11,0,7:21:99:208,259,797,0,442,457	1/2:1,10,9:23:99:719,350,513,388,0,577	1/2:0,5,4:13:99:361,173,227,214,0,290
scaffold806_86659	scaffold806_86659	scaffold806	p2	(AT)8	86659	86674	CAGTAACCAACGCGGAGACT	60.039	20	0.038526	AATCTGAAATCTCGCCCGCA	60.108	20	0.107703	290	86428	86717	scaffold806	86658	G	GATAT	508.95	AC=5;AF=0.417;AN=12;BaseQRankSum=2.332;DP=120;FS=7.038;MLEAC=5;MLEAF=0.417;MQ=55.95;MQ0=0;MQRankSum=-5.575;QD=4.19;RPA=8,10;RU=AT;ReadPosRankSum=1.026;STR	GT:AD:DP:GQ:PL	0/1:7,1:13:39:39,0,373	0/1:11,3:20:99:148,0,583	0/1:12,2:20:84:84,0,657	0/0:26,0:29:78:0,78,1573	0/1:16,4:24:99:193,0,890	0/1:9,2:13:93:93,0,504
scaffold810_81737	scaffold810_81737	scaffold810	p2	(TG)7	81737	81750	AGAGGGGTGCATATGCCCTA	60.104	20	0.104462	TCAAGTAGTTCTGCCACCAGT	58.953	21	2.04706	154	81678	81831	scaffold810	81736	ATG	A	417.15	AC=4;AF=0.333;AN=12;BaseQRankSum=1.525;DP=98;FS=15.255;MLEAC=4;MLEAF=0.333;MQ=54.86;MQ0=0;MQRankSum=-0.766;QD=6.62;RPA=7,6;RU=TG;ReadPosRankSum=-0.021;STR	GT:AD:DP:GQ:PL	0/1:5,6:12:99:224,0,186	0/1:8,2:11:55:55,0,324	0/1:15,3:20:74:74,0,610	0/0:24,0:25:72:0,72,1035	0/0:5,0:7:15:0,15,222	0/1:3,3:10:99:113,0,115
scaffold842_75625	scaffold842_75625	scaffold842	p2	(TA)8	75625	75640	GTGGCTTCGGATCGATGGAT	59.966	20	0.034059	ACGGTCTTGCTGCGTTAAGA	59.967	20	0.032952	167	75556	75722	scaffold842	75624	T	TTA	333.79	AC=1;AF=0.083;AN=12;BaseQRankSum=-3.647;DP=92;FS=0.000;MLEAC=1;MLEAF=0.083;MQ=56.30;MQ0=0;MQRankSum=2.235;QD=15.89;RPA=8,9;RU=TA;ReadPosRankSum=-0.619;STR	GT:AD:DP:GQ:PL	0/0:15,1:19:5:0,5,564	0/0:11,0:13:33:0,33,469	0/0:18,0:23:54:0,54,744	0/1:8,10:21:99:375,0,289	0/0:3,0:4:9:0,9,127	0/0:11,0:12:33:0,33,452
scaffold843_63180	scaffold843_63180	scaffold843	p2	(GA)10	63180	63199	GCACGCTTTCATGTACCACA	59.128	20	0.871722	CATGTCTGTGACACTCGCCT	60.038	20	0.037882	246	63033	63278	scaffold843	63179	CGAGA	C,CGA	3025.13	AC=6,5;AF=0.500,0.417;AN=12;BaseQRankSum=3.069;DP=123;FS=2.363;MLEAC=6,5;MLEAF=0.500,0.417;MQ=48.54;MQ0=0;MQRankSum=-0.515;QD=23.87;RPA=10,8,9;RU=GA;ReadPosRankSum=0.947;STR	GT:AD:DP:GQ:PL	1/2:0,6,6:17:99:595,237,223,259,0,223	1/2:0,10,10:24:99:942,389,371,420,0,367	1/2:0,8,12:26:99:957,479,458,345,0,285	0/1:9,5,0:17:99:147,0,501,162,374,524	1/2:0,3,9:17:90:534,359,387,126,0,90	1/2:0,6,11:22:99:735,431,454,242,0,199
scaffold851_201642	scaffold851_201642	scaffold851	p2	(CT)9	201642	201659	TGAATGTGGAGGGTTGTGGA	58.855	20	1.14469	AATTCAGAGCGAGTGGGCAA	59.963	20	0.036732	207	201504	201710	scaffold851	201641	ACT	A	4342.11	AC=11;AF=0.917;AN=12;BaseQRankSum=1.040;DP=147;FS=7.929;MLEAC=11;MLEAF=0.917;MQ=62.30;MQ0=0;MQRankSum=0.653;QD=29.54;RPA=9,8;RU=CT;ReadPosRankSum=-0.149;STR	GT:AD:DP:GQ:PL	1/1:0,18:23:54:771,54,0	1/1:0,15:21:44:600,44,0	1/1:0,26:33:78:1089,78,0	0/1:6,14:23:99:521,0,199	1/1:0,16:21:48:680,48,0	1/1:0,17:26:51:723,51,0
scaffold852_74142	scaffold852_74142	scaffold852	p3	(TTG)9	74142	74168	TTGACAAACTGGCGGATCCA	59.89	20	0.109532	AGTGATACATCTCGATCCTCAACG	60.024	24	4.02362	257	74063	74319	scaffold852	74141	TTTG	T	686.11	AC=1;AF=0.083;AN=12;BaseQRankSum=-3.023;DP=186;FS=1.446;MLEAC=1;MLEAF=0.083;MQ=59.99;MQ0=0;MQRankSum=1.264;QD=16.34;RPA=9,8;RU=TTG;ReadPosRankSum=0.824;STR	GT:AD:DP:GQ:PL	0/0:15,0:23:45:0,45,748	0/0:25,0:37:75:0,75,1268	0/0:22,0:31:66:0,66,1122	0/1:14,17:42:99:728,0,615	0/0:17,0:31:51:0,51,859	0/0:13,0:22:39:0,39,665
scaffold853_116814	scaffold853_116814	scaffold853	p2	(GA)9	116814	116831	TACCGGCTGTTCAGTTTGCT	59.892	20	0.107831	ACTGGAAAGCAGTGCAAGGT	60.107	20	0.106519	269	116722	116990	scaffold853	116813	G	GGA	563.9	AC=6;AF=0.500;AN=12;BaseQRankSum=2.013;DP=64;FS=0.000;MLEAC=6;MLEAF=0.500;MQ=58.31;MQ0=0;MQRankSum=1.988;QD=13.75;RPA=9,10;RU=GA;ReadPosRankSum=0.232;STR	GT:AD:DP:GQ:PL	1/1:0,7:9:21:294,21,0	0/1:12,1:16:4:4,0,440	0/1:3,3:8:99:110,0,110	0/0:8,0:12:24:0,24,341	1/1:0,5:8:15:212,15,0	0/0:5,0:11:15:0,15,213
scaffold856_152057	scaffold856_152057	scaffold856	p2	(AG)8	152057	152072	CCCTCTCTCTCGCTAGGAGG	60.251	20	0.250727	CGGTTGAGGCGAGCAATTTT	59.759	20	0.240945	231	151998	152228	scaffold856	152056	C	CAG,CAGAG	1949.95	AC=5,1;AF=0.417,0.083;AN=12;BaseQRankSum=1.461;DP=152;FS=6.959;MLEAC=5,1;MLEAF=0.417,0.083;MQ=55.41;MQ0=0;MQRankSum=-3.523;QD=12.83;RPA=8,9,10;RU=AG;ReadPosRankSum=-0.732;STR	GT:AD:DP:GQ:PL	0/1:4,9,0:19:99:347,0,127,357,166,592	0/1:10,12,0:31:99:487,0,355,475,418,1044	0/1:15,5,0:26:99:151,0,544,193,604,1059	0/2:15,1,9:32:99:494,342,903,0,594,844	0/1:6,8,0:18:99:301,0,213,314,254,652	0/1:7,12,0:26:99:458,0,237,468,291,855
scaffold90_11950	scaffold90_11950	scaffold90	p2	(AG)7	11950	11963	CTAGTTCTCTGCCGGCTAGC	59.969	20	0.031449	CCGTACCCCACACTGTCATC	60.108	20	0.108329	245	11793	12037	scaffold90	11949	T	TAG	1031.14	AC=5;AF=0.417;AN=12;BaseQRankSum=0.658;DP=145;FS=19.157;MLEAC=5;MLEAF=0.417;MQ=54.77;MQ0=0;MQRankSum=-1.031;QD=8.59;RPA=7,8;RU=AG;ReadPosRankSum=0.106;STR	GT:AD:DP:GQ:PL	0/1:12,5:22:99:121,0,468	0/1:10,10:31:99:271,0,377	0/1:8,5:25:99:156,0,287	0/1:2,7:15:60:279,0,60	0/0:11,1:25:16:0,16,460	0/1:9,8:27:99:252,0,342
scaffold904_62635	scaffold904_62635	scaffold904	p2	(AG)14	62635	62662	TTCTGGCGTGGGTTTGTCTT	60.107	20	0.106918	ACCCTTCCTACCGTGACAGA	59.886	20	0.113776	280	62562	62841	scaffold904	62634	TAGAG	T	2139.9	AC=10;AF=0.833;AN=12;BaseQRankSum=4.306;DP=92;FS=0.000;MLEAC=10;MLEAF=0.833;MQ=46.38;MQ0=0;MQRankSum=-1.215;QD=20.32;RPA=14,12;RU=AG;ReadPosRankSum=1.400;STR	GT:AD:DP:GQ:PL	1/1:0,7:13:21:380,21,0	1/1:0,11:15:33:640,33,0	1/1:0,9:22:27:494,27,0	0/0:9,0:13:27:0,27,430	1/1:0,6:13:18:337,18,0	1/1:0,6:16:18:341,18,0
scaffold912_43399	scaffold912_43399	scaffold912	p4	(TCTT)5	43399	43418	ACGACTGTCCTCTGAGCTCA	60.251	20	0.250945	CAACCGATTTTGGCCTGCAA	59.967	20	0.033228	223	43281	43503	scaffold912	43398	C	CTCTT	1690.01	AC=5;AF=0.417;AN=12;BaseQRankSum=1.322;DP=109;FS=11.038;MLEAC=5;MLEAF=0.417;MQ=47.77;MQ0=0;MQRankSum=5.682;QD=13.20;RPA=5,6;RU=TCTT;ReadPosRankSum=-0.523;STR	GT:AD:DP:GQ:PL	0/1:5,5:22:99:268,0,170	0/1:6,9:24:99:438,0,195	0/1:4,5:11:99:253,0,133	0/0:7,0:13:21:0,21,388	0/1:8,9:22:99:504,0,269	0/1:6,6:17:99:275,0,202
scaffold913_279883	scaffold913_279883	scaffold913	p2	(TC)9	279883	279900	CTCCACGATCTATGACGGCC	60.039	20	0.039074	TGGCTTTACTCATAGCGTCGG	60.202	21	1.20237	278	279727	280004	scaffold913	279882	T	TTC	1659.95	AC=5;AF=0.417;AN=12;BaseQRankSum=1.131;DP=183;FS=7.655;MLEAC=5;MLEAF=0.417;MQ=60.30;MQ0=0;MQRankSum=-1.522;QD=11.61;RPA=9,10;RU=TC;ReadPosRankSum=-0.581;STR	GT:AD:DP:GQ:PL	0/1:10,4:21:99:128,0,377	0/1:11,10:25:99:359,0,398	0/1:12,15:38:99:550,0,387	0/0:24,0:40:72:0,72,984	0/1:12,4:27:99:122,0,443	0/1:13,15:32:99:549,0,468
scaffold960_65894	scaffold960_65894	scaffold960	p2	(TC)9	65894	65911	TCTGCGCTATGGGATTCGAT	59.031	20	0.969149	AGGTTTGATTGAGTCTGTGGTGT	60.118	23	3.11789	297	65731	66027	scaffold960	65893	G	GTC	1865.95	AC=5;AF=0.417;AN=12;BaseQRankSum=1.039;DP=184;FS=7.570;MLEAC=5;MLEAF=0.417;MQ=59.97;MQ0=0;MQRankSum=-0.139;QD=13.05;RPA=9,10;RU=TC;ReadPosRankSum=-1.915;STR	GT:AD:DP:GQ:PL	0/1:15,14:41:99:507,0,548	0/1:8,11:23:99:410,0,275	0/1:13,8:30:99:273,0,481	0/0:18,2:41:48:0,48,587	0/1:6,8:17:99:297,0,210	0/1:12,12:32:99:427,0,438
