# Supplementary material for: Genome-Wide Analysis of Simple Sequence Repeats and Efficient Development of Polymorphic SSR Markers Based on Whole Genome Re-Sequencing of Multiple Isolates of the Wheat Stripe Rust Fungus
Source: PLoS One. 2015 Jun 12;10(6):e0130362. doi: 10.1371/journal.pone.0130362 (PMC4467034; doi:10.1371/journal.pone.0130362)
Supplement: S6 Table — Including primer sequences, annealing temperature, number of alleles, product size range (bp), polymorphic information content (PIC), observed heterozygosity (Ho) and expected heterozygosity (He). (XLSX) [file pone.0130362.s011.xlsx]

## Sheet: AdditionalTable6
Primer ID	Motif	FORWARD PRIMER1 (5'-3')	REVERSE PRIMER1 (5'-3')	Ta(℃)	No. of alleles	size range	PIC	Obs_Het	Exp_Het
C13690-2968	(ACGTT)7	TTTCAGACCGGACCTGATGC	TCGACCATCGCATGACCAAA	58	6	228-258	0.729	0.2381	0.729
C14034-1072	(TCA)11	TCGCTTTCACGTGGTAGTCC	TGGAATGAGCGGAGGGAGTA	58	9	265-294	0.8565	0.3889	0.8565
C16258-6223	(TA)8	CTGTGGCCCATGACTCACTT	CCTCCCTTCACGCAACATCT	58	2	226-230	0.1723	0	0.1723
C18580-17664	(ACA)7	GCTGTGGCTATTGTCCCTGT	CCCGATATCCTCTTGTGGCG	58	6	243-258	0.7925	0.1905	0.7925
C18610-15496	(CT)9	AAAGCAGCTGAGAGACTGGG	TCTCTCTGACTGGTAGGGGC	58	5	242-250	0.6717	0.0526	0.6717
C18798-2744	(CTT)6	ACCCTTCCTCAGATCCTGCT	GGGAGAGAAGACTTACCGGC	58	3	214-220	0.54	0	0.54
C19512-19723	(TC)7	GTCGGCGTATCTTCCTCAGG	ACGGCAGCCAATAAACGAGA	58	5	216-227	0.6678	0.0476	0.6678
c19666-6151	(TC)7	ACTTTCTGTCTCTCTCTTTTCCTCA	GGAAGGTCGGACTCAACAGA	57	4	130-138	0.7041	0.1429	0.7041
C19794-7345	(CTGTC)4	AGCCCAACACAGATGTCAGG	GGACAGGACACATGACAGGG	58	4	226-241	0.7392	0.5	0.7392
C20054-10711	(CTTC)5	TGGCTGTTGACCGTTCTTCA	ACCTGCTGATCCGGGATAGT	58	6	230-250	0.8039	0.5714	0.8039
C20508-14614	(TAT)6	ACGAAAATTTAAAGGATTCGCTCC	GGAGTCCAAAATCCAGGATCCA	56	10	223-256	0.8447	0.8095	0.8447
C20700-23477	(CTC)7	CAGAACTGAGAGGGTGCAGG	TTTTGGATACTGGCGCTGGT	58	6	281-289	0.7111	0.1333	0.7111
C21306-47773	(TC)9	CGTGCTGGAGTCCCTGTTTA	ACCGACCAAGACCAAAAGATCA	57	7	210-248	0.821	0.3333	0.821
C21350-32182	(AC)8	GAAAGATGGGGCAGGTGTGA	GAAACCAGGAAGCCACCGTA	58	7	258-278	0.7642	0.0952	0.7642
C21432-31744	(TG)7	ACTTATGGCTTACCCGGTGC	TGGATTCATTTGCCAGGAGC	56	7	263-275	0.8114	0.0588	0.8114
C21464-37263	(GTT)10	GGCGGTGGATTGTCGAAAGA	AGTAGGGAGAAATCAAAACACGA	55	4	157-178	0.6513	0.65	0.6512
C21474-46342	(AG)7	GCCACAGGATCAGAGGAGGA	GGCTGGGGTTTGGTTTAACG	57	8	116-129	0.8387	0.95	0.8387
C21604-13981	(TTC)6	TTCTTGCGGGGGTTTCACAT	ACGTGTGTCAATTAGTGCCTG	56	6	261-288	0.6523	0.4375	0.6523
C21636-15708	(GA)7	CGTGTTTTCTCATGCGCACA	TCCGTCGATCAATCTCGCTG	58	3	170-178	0.5711	0.4667	0.5711
C21942-67901	(AT)12	GTTGGTGTTGGTGTTGATCCA	ATGAACAGGTCGGCTTAGGC	57	6	279-307	0.788	0.0952	0.788
C22026-29919	(GTG)6	ATTCCTCTGCAGAAGACGCG	GCCAATGCTCCATTTTCCCC	57	7	274-298	0.8129	0.0952	0.8129
C22076-59411	(AG)9	CGGGAAGTTCTGCACTTGGA	ACCACAACTCACAAACCAAAAA	55	3	293-299	0.6179	0.2381	0.6179
C22100-17348	(TC)9	AAGTTCGAAGATCCCTCAA	CAGGCTGGTTGAGACGACTA	56	7	176-188	0.8237	0.35	0.8237
C22100-279070	(TCA)8	ACCACTCTGCTGCTTCCATC	GTCAAGCCGGACAGAGTTGA	58	4	279-294	0.4474	0.1579	0.4474
C22152-57996	(GGT)6	ACCACCAACCCACCAACATT	GGTCATCCTTGTTCAGGGGG	58	3	265-271	0.6142	0.1765	0.6142
C22230-90014	(GA)9	AAAGGGACAGGATCGTGGTG	CCAACGCGAAACTTCCGTTT	58	8	158-182	0.8175	0.2857	0.8175
C22298-60119	(ACG)7	CTCGGTCCATCAACACCCAA	CTTGACTCTTCGGCTTCGGT	58	3	146-152	0.5714	0.7143	0.5714
Scaffold140-292552	(GA)12	ACGATGGAGGCTGCTATGTG	AAAACTGACGACGACGACGA	58	6	274-292	0.7099	0.4444	0.7099
Scaffold141-159099	(GA)15	GAGGTCAGCGACAAATTGGC	AAAGTTGGACCGGTTACGCT	58	4	289-296	0.6973	0.0625	0.6973
Scaffold150-172691	(TC)10	TGCTCCAGTCATGTACAGCTG	CAAGCCAGCTTACCCCAGAA	58	5	289-303	0.6302	0.0526	0.6302
Scaffold172-35777	(TA)15	TCAAGGAAGAACCGGGGAGA	CAAACACCGCTGGGACTTTG	58	7	256-284	0.6953	0.4211	0.6953
Scaffold176-11303	(TTTATG)7	CTCCCCCTCAACACATGTCC	AGAGGGAGGAATACGAGTGAA	55	4	279-297	0.5839	0.0952	0.5839
Scaffold179-435947	(CAT)7	TTCTGGACGGCATTTGCTTC	AGGAAGAGGCTAAGAGCGGT	57	4	260-268	0.659	0.7222	0.659
Scaffold189-32318	(TCT)6	CGAGCACCAAAGGTTTAGCG	TGCATTAGCCACTCACCCAG	58	5	281-293	0.6463	0.1429	0.6463
Scaffold20-114750	(TTGTTC)4	TTCTTCTTCCTCGCCGAACC	GAAGAGGAGGGAGAGTGAGC	57	5	289-303	0.6925	0	0.6925
Scaffold20-115361	(AC)7	CCCCCTCTCTCTTCCTTACCA	CTGCGCAACTGTATCACGTT	57	8	254-276	0.7222	0.2857	0.7222
Scaffold20-27532	(AC)7	GCGCAACTGTACGGCTTTAA	AGAACCAATAAAGTACTGTGAACGT	56	3	273-279	0.4719	0.5	0.4719
Scaffold203-77402	(AC)7	AAGGAAGTGCGACAAGGTGT	TCCTACCCCTTCCCCTTCTG	57	6	289-302	0.784	0.7778	0.784
Scaffold213-26650	(AT)9	AGTGATGCAGCACTTCCAAA	CAGACATCGACGGGTGCATA	56	3	276-286	0.5665	0.0526	0.5665
Scaffold217-99483	(CT)7	TGTTGTTGTATGAACAGATGTTGT	ATCTGCACCTCAAATGGCCA	55	6	284-304	0.771	0.381	0.771
Scaffold221-17057	(GCT)6	TCGACCCTAACGGCATCCTA	TGATGCTGTTGAGAGCCAGG	58	5	262-274	0.7551	0.8095	0.7551
Scaffold233-153774	(CA)7	CCCTGTGCCTAAACTTCCCC	AGAGAAATCGAAGCGGTCAGA	57	5	224-238	0.7608	0.1667	0.7608
Scaffold246-306327	(AG)7	GCCAACAACAGCCTCGGTAT	ACCACTAATACTTCAAAACCTTCGA	56	7	239-257	0.7825	0.55	0.7825
Scaffold279-18233	(ACAGA)6	AGTTTGTGGAGGCGCATGTA	TGGCTGTTCTCCCTCCATTG	58	5	211-236	0.6863	0.6	0.6863
Scaffold284-32705	(CTT)7	TCGTGTCTCCTTCTCCTGGT	CGAGATCAAGAGTAGGCACGT	57	4	248-257	0.6312	0.1111	0.6312
Scaffold476-71667	(AC)7	CTGGCCAAAGCACTCACTCG	ATCAACCGGAAAGCGATCGA	58	5	272-284	0.72	0	0.72
Scaffold504-139032	(AG)9	AACACAGACAGACATCTGAGTCA	ACTACACCTCCACCCATCCA	57	8	202-218	0.8243	0.0476	0.8243
Scaffold510-69777	(AGC)7	GAGCGTTGGGTTTTGGGTTC	ACCATCCTCACTCTCGTCGA	58	7	283-301	0.785	0.5	0.785
Scaffold514-104058	(CT)7	GAACCTGGAAACGGTTTGGC	CCACCCCCACTGTGTACAAA	58	7	250-272	0.7925	0.3333	0.7925
Scaffold526-202442	(AG)13	TCGTCTTCTGCTGATTCGACA	AGGAGACTCAGGATGGCAGA	58	7	230-242	0.7941	0.3529	0.7941
Scaffold528-37649	(TA)8	TCTCTCTCCTTCTCTCTTCTTCTCA	CCGAAAACCACACATGCCAG	58	7	246-262	0.825	0.3	0.825
Scaffold532-73542	(GGAGG)4	GCTGTGCGGAAAAGCGATAG	ACTCCGATCAGCACCCTACT	58	4	243-258	0.6437	0.35	0.6438
Scaffold600-19563	(AT)7	AGGCGTGTTGAGTATTGAAGT	AGGCTCACAAAAGACCTGCT	55	6	278-290	0.75	0	0.75
Scaffold609-432549	(TATT)5	TGGGAAGCTGCCTTTATGCT	TCCACTCCCTTCCCATATCCT	57	6	277-297	0.7202	0.3684	0.7202
Scaffold634-93796	(ATAA)5	GCACCCACAGTTAAACAGACAC	ATCAGATCACCACCCCCGTA	58	4	244-256	0.5136	0.1905	0.5136
Scaffold635-27016	(TC)7	ATGCAACGGCGAAGTCAGTA	TGTCTCCTTGAGCTCCGTCT	58	9	148-166	0.775	0.3	0.775
Scaffold639-12819	(AG)7	TCGTGAGGATTCAATTGGCCA	ATGCTGATGACCTTCTGGGC	58	5	170-178	0.7098	0.2857	0.7098
Scaffold649-159654	(GA)8	TGCAACAAAACTTGCCCAGG	TCGATAAACGCGGCGCTATA	58	8	262-278	0.8533	0.8	0.8533
Scaffold658-31701	(AT)9	ACCGACAAAAACAAAAACGCA	CTCGGAAGGTTCACGCATCT	56	7	238-256	0.8265	0.619	0.8265
Scaffold662-164338	(CT)8	CAACGCTCGATCGACTGGTA	CGAACGGGACAAGAAGGTGA	58	5	140-150	0.7574	0.0952	0.7574
Scaffold672-45928	(GAT)7	TCGAAAGAAGCGAAGGAGGT	CAGCAGCCTCGATACCGAAT	57	4	240-249	0.6939	0.2632	0.6939
Scaffold68-31780	(AT)14	CCAGAGCAAGCAGGACTTCA	TCCTTCCCTCTCTCCACAGG	58	11	261-291	0.8675	0.95	0.8675
Scaffold689-22047	(AG)12	GACCCACCTCACCTCAGAGT	CGCGGATCGGGACACTTAAA	58	7	279-293	0.7823	0.8095	0.7823
Scaffold691-69709	(AG)7	GATAGGAGCGGCTGAGCAAA	GGTACCGTTCTACTGGGTGG	57	9	271-289	0.8512	0.3	0.8512
Scaffold74-127705	(CT)8	CGCAGTGTCACCTGAGTCTT	GGTACCTGGGTCCATTCAGC	58	6	279-293	0.8137	0.05	0.8137
Scaffold750-124306	(GCT)8	TTGGTTGTGGTTTGTCGGGA	GAGTCACTCTGCCGACCAAA	58	4	208-214	0.4931	0	0.4931
Scaffold750-152129	(GTT)7	AGTTGTTCGGGTGAGCTTGA	ACTAGCTCGAGTCATTGCCG	57	4	269-281	0.5554	0.5263	0.5554
Scaffold774-64548	(AT)9	TCCCAAGTCCCTAACCTGGT	CAGAGGGCACTGATCAGGAT	57	4	275-295	0.6801	0.3684	0.6801
Scaffold782-387894	(GA)8	CGCGAGCCCATGACTATCAA	GTGAGACCGTTCAGTTCAGGT	58	10	189-211	0.8163	0.5714	0.8163
Scaffold793-76444	(CT)8	AGCTCGGTTGGATGGATTGG	AGCGCGGTCAAGTCGATTAT	58	5	165-173	0.7018	0.381	0.7018
Scaffold806-86659	(AT)8	CAGTAACCAACGCGGAGACT	AATCTGAAATCTCGCCCGCA	58	5	281-292	0.6496	0.0526	0.6496
Scaffold810-81737	(TG)7	AGAGGGGTGCATATGCCCTA	TCAAGTAGTTCTGCCACCAGT	57	4	146-152	0.6559	0.0556	0.6559
Scaffold842-75625	(TA)8	GTGGCTTCGGATCGATGGAT	ACGGTCTTGCTGCGTTAAGA	58	5	158-170	0.7262	0.3	0.7262
Scaffold843-63180	(GA)10	GCACGCTTTCATGTACCACA	CATGTCTGTGACACTCGCCT	57	5	242-254	0.6837	0.25	0.6838
Scaffold851-201642	(CT)9	TGAATGTGGAGGGTTGTGGA	AATTCAGAGCGAGTGGGCAA	57	6	190-202	0.7075	0.1429	0.7075
Scaffold852-74142	(TTG)9	TTGACAAACTGGCGGATCCA	AGTGATACATCTCGATCCTCAACG	58	4	244-253	0.6038	0.1	0.6038
Scaffold853-116814	(GA)9	TACCGGCTGTTCAGTTTGCT	ACTGGAAAGCAGTGCAAGGT	58	10	254-276	0.8812	0.2	0.8812
Scaffold90-11950	(AG)7	CTAGTTCTCTGCCGGCTAGC	CCGTACCCCACACTGTCATC	58	12	232-266	0.8719	0.4762	0.8719
Scaffold904-62635	(AG)14	TTCTGGCGTGGGTTTGTCTT	ACCCTTCCTACCGTGACAGA	58	4	266-272	0.7111	0.1176	0.7111
Scaffold912-43399	(TCTT)5	ACGACTGTCCTCTGAGCTCA	CAACCGATTTTGGCCTGCAA	58	7	208-226	0.713	0.4444	0.713
Scaffold913-279883	(TC)9	CTCCACGATCTATGACGGCC	TGGCTTTACTCATAGCGTCGG	58	8	258-272	0.8016	0.3333	0.8016
Scaffold960-65894	(TC)9	TCTGCGCTATGGGATTCGAT	AGGTTTGATTGAGTCTGTGGTGT	57	7	282-298	0.8117	0.2222	0.8117
